# Supplementary material for: Transcriptomic and metabolomic profiling reveals the drought tolerance mechanism of Illicium difengpi (Schisandraceae)
Source: Front Plant Sci. 2024 Jan 8;14:1284135. doi: 10.3389/fpls.2023.1284135 (PMC10800416; doi:10.3389/fpls.2023.1284135)
Supplement: Supplementary file 1 [file DataSheet_1.zip]

Archive with 3 entries (1 files):
- Data Sheet 1/Data Sheet 1/
- Data Sheet 1/Data Sheet 1/Supplementary_Material.docx
- Data Sheet 1/
