# Supplementary material for: Transcriptomic and metabolomic profiling reveals the drought tolerance mechanism of Illicium difengpi (Schisandraceae)
Source: Front Plant Sci. 2024 Jan 8;14:1284135. doi: 10.3389/fpls.2023.1284135 (PMC10800416; doi:10.3389/fpls.2023.1284135)
Supplement: Supplementary file 2 [file DataSheet_2.zip]

Archive with 8 entries (7 files):
- Data Sheet 2/Illicium difnegpi metabolome data.wiff
- Data Sheet 2/Illicium difnegpi metabolome data.wiff.scan
- Data Sheet 2/Table5.xls
- Data Sheet 2/Table6.xls
- Data Sheet 2/Table7.xls
- Data Sheet 2/Table8.xls
- Data Sheet 2/~$pplementary material 1.doc
- Data Sheet 2/
