# Supplementary material for: Transcriptomic and metabolomic profiling reveals the drought tolerance mechanism of Illicium difengpi (Schisandraceae)
Source: Front Plant Sci. 2024 Jan 8;14:1284135. doi: 10.3389/fpls.2023.1284135 (PMC10800416; doi:10.3389/fpls.2023.1284135)
Supplement: Supplementary file 2 [file DataSheet_2.zip › Data Sheet 2/Table5.xls]

## Sheet: Sheet1
Transcription factors (TFs) response to drought stress and rehydration treatment in I. difengpi
Gene_ID	Subfamily	tf_Family	CK_vs_DS regulated	CK_vs_DS_R regulated	DS_vs_DS_R regulated	Nr Annotation	Swiss-Prot Annotation	KEGG Annotation	COG Annotation	Pfam Annotation
g10021_i0	trihelix	trihelix	down	-	up	XP_010243802.1^PREDICTED: trihelix transcription factor PTL^47.88%	Q9LZS0.1^RecName: Full=Trihelix transcription factor PTL; AltName: Full=Trihelix DNA-binding protein PETAL LOSS^41.65%	NA	NA	PF13837.5^Myb/SANT-like DNA-binding domain
g10100_i0	bHLH	bHLH	up	-	down	AIU50470.1^GTF2H2, partial^93.42%	Q9ZVN9.1^RecName: Full=General transcription factor IIH subunit 2; Short=AtGTF2H2; AltName: Full=TFIIH basal transcription factor complex p44 subunit; Short=Atp44^73.59%	K03142|TFIIH2, GTF2H2, SSL1|http://www.genome.jp/dbget-bin/www_bget?ko:K03142	COG5151|KOG2807^general transcription factor IIH subunit^K	PF04056.13^Ssl1-like
g10216_i0	MADS	MADS	-	down	-	RWR93895.1^Transcription factor^64.86%	Q7X9I0.1^RecName: Full=Agamous-like MADS-box protein AGL65^53.04%	NA	COG5068|KOG0014^OsMADS68 - MADS-box family gene with MIKC type-box, expressed^K	PF00319.17^SRF-type transcription factor (DNA-binding and dimerisation domain)
g10243_i0	others	others	up	-	down	PIA39732.1^hypothetical protein AQUCO_02600289v1^48.56%	Q8RWD0.2^RecName: Full=Zinc finger protein CONSTANS-LIKE 16^41.85%	NA	COG5641|KOG1601^Zinc finger protein CONSTANS-LIKE^K	PF06203.13^CCT motif
g10281_i0	bHLH	bHLH	up	-	down	XP_006878569.1^transcription factor bHLH63 isoform X2^50.94%	Q8GY61.1^RecName: Full=Transcription factor bHLH63; AltName: Full=Basic helix-loop-helix protein 63; Short=AtbHLH63; Short=bHLH 63; AltName: Full=Protein CRYPTOCHROME INTERACTING BASIC-HELIX-LOOP-HELIX 1; AltName: Full=Transcription factor EN 84; AltName: Full=bHLH transcription factor bHLH063^53.89%	NA	NA	PF00010.25^Helix-loop-helix DNA-binding domain
g10332_i0	MTERF	MTERF	-	down	-	RWR78428.1^putative mitochodrial transcription termination factor^42.15%	NA	K15032|MTERFD|http://www.genome.jp/dbget-bin/www_bget?ko:K15032	KOG1267^mTERF^K	PF02536.13^mTERF
g10387_i0	WRKY	WRKY	-	up	up	RWR89042.1^putative WRKY transcription factor 31^59.41%	Q9C519.1^RecName: Full=WRKY transcription factor 6; AltName: Full=WRKY DNA-binding protein 6; Short=AtWRKY6^46.09%	NA	NA	PF03106.14^WRKY DNA -binding domain
g10480_i0	bHLH	bHLH	up	-	-	XP_010240994.1^PREDICTED: transcription factor bHLH123-like^48.73%	Q8GXT3.1^RecName: Full=Transcription factor bHLH123; AltName: Full=Basic helix-loop-helix protein 123; Short=AtbHLH123; Short=bHLH 123; AltName: Full=Transcription factor EN 63; AltName: Full=bHLH transcription factor bHLH123^48.32%	NA	NA	PF04281.12^Mitochondrial import receptor subunit Tom22
g10529_i0	AP2/ERF-ERF	AP2/ERF->AP2/ERF-ERF	-	up	-	AYQ58313.1^WRI2^66.67%	Q8GWK2.2^RecName: Full=AP2-like ethylene-responsive transcription factor At2g41710^55.36%	K09285|OVM, ANT|http://www.genome.jp/dbget-bin/www_bget?ko:K09285	NA	PF00847.19^AP2 domain
g10553_i0	MTERF	MTERF	-	up	up	RWR88817.1^Mitochodrial transcription termination factor-related^54.49%	NA	K15032|MTERFD|http://www.genome.jp/dbget-bin/www_bget?ko:K15032	KOG1267^mTERF^K	PF02536.13^mTERF
g10611_i0	TCP	TCP	up	-	-	XP_008451706.1^PREDICTED: transcription factor TCP4^46.23%	Q8LPR5.1^RecName: Full=Transcription factor TCP4; AltName: Full=Protein MATERNAL EFFECT EMBRYO ARREST 35^48.47%	NA	NA	PF03634.12^TCP family transcription factor
g10628_i0	MYB	MYB	-	-	up	RWR77285.1^L10-interacting MYB domain-containing protein^38.73%	NA	NA	KOG4585^Plant transposon protein^L	PF12776.6^Myb/SANT-like DNA-binding domain
g10674_i0	DBP	DBP	up	-	down	RWR76485.1^putative protein phosphatase 2C 34^73.41%	Q0WRB2.1^RecName: Full=Probable protein phosphatase 2C 73; Short=AtPP2C73; AltName: Full=AtPPC6;7^64.31%	NA	COG0631|KOG0698^phosphatase 2C^T	PF00481.20^Protein phosphatase 2C
g10708_i0	bHLH	bHLH	up	-	-	XP_003635184.1^PREDICTED: transcription factor bHLH112 isoform X1^57.17%	Q8GXT3.1^RecName: Full=Transcription factor bHLH123; AltName: Full=Basic helix-loop-helix protein 123; Short=AtbHLH123; Short=bHLH 123; AltName: Full=Transcription factor EN 63; AltName: Full=bHLH transcription factor bHLH123^55.71%	NA	NA	PF00010.25^Helix-loop-helix DNA-binding domain
g10790_i0	TCP	TCP	-	down	down	CAN70636.1^hypothetical protein VITISV_008621^91.99%	Q9LV21.1^RecName: Full=T-complex protein 1 subunit delta; Short=TCP-1-delta; AltName: Full=CCT-delta; AltName: Full=Chaperonin CCT4^87.5%	K09496|CCT4|http://www.genome.jp/dbget-bin/www_bget?ko:K09496	COG0459|KOG0358^T-complex protein 1 subunit delta^O	PF00118.23^TCP-1/cpn60 chaperonin family
g10854_i0	GRF	GRF	down	-	up	XP_008803298.1^growth-regulating factor 10-like^82.05%	A2XA73.1^RecName: Full=Growth-regulating factor 1; Short=OsGRF1; AltName: Full=Transcription activator GRF1^60.0%	NA	NA	PF08880.10^QLQ
g10880_i0	C2C2-Dof	C2C2-Dof	up	-	down	KOM33150.1^hypothetical protein LR48_Vigan01g270600^37.7%	Q39088.2^RecName: Full=Dof zinc finger protein DOF3.4; Short=AtDOF3.4; AltName: Full=OBF-binding protein 1^50.59%	NA	NA	PF02701.14^Dof domain, zinc finger
g10944_i0	C3H	C3H	-	-	up	XP_010244375.1^PREDICTED: zinc finger CCCH domain-containing protein 20^60.66%	O82199.1^RecName: Full=Zinc finger CCCH domain-containing protein 20; Short=AtC3H20^49.51%	NA	NA	PF00642.23^Zinc finger C-x8-C-x5-C-x3-H type (and similar)
g10948_i0	bZIP	bZIP	down	up	up	XP_010241674.1^PREDICTED: uncharacterized protein At4g06598-like^62.57%	Q8W3M7.2^RecName: Full=Uncharacterized protein At4g06598^47.78%	NA	NA	PF00170.20^bZIP transcription factor
g10972_i0	GRAS-SCL	GRAS->GRAS-SCL	down	-	up	RWR78919.1^nodulation-signaling pathway 2 protein^39.29%	Q9ZWC5.1^RecName: Full=Scarecrow-like protein 18; Short=AtSCL18; AltName: Full=GRAS family protein 7; Short=AtGRAS-7; AltName: Full=Protein LATERAL SUPPRESSOR^23.3%	NA	NA	PF03514.13^GRAS domain family
g10997_i0	bZIP	bZIP	up	-	down	XP_010931749.1^PREDICTED: bZIP transcription factor 53^59.03%	Q9LZP8.1^RecName: Full=bZIP transcription factor 53; Short=AtbZIP53^47.54%	NA	NA	PF00170.20^bZIP transcription factor
g11130_i0	DBP	DBP	up	up	-	XP_010259432.1^PREDICTED: probable protein phosphatase 2C 5 isoform X1^75.74%	O80492.1^RecName: Full=Probable protein phosphatase 2C 5; Short=AtPP2C05^69.95%	NA	COG0631|KOG0698^phosphatase 2C^T	PF00481.20^Protein phosphatase 2C
g11185_i0	HD-ZIP	HD-ZIP	-	up	up	XP_010256832.1^PREDICTED: homeobox-leucine zipper protein ATHB-13-like^80.89%	Q8LC03.2^RecName: Full=Homeobox-leucine zipper protein ATHB-13; AltName: Full=HD-ZIP protein ATHB-13; AltName: Full=Homeodomain transcription factor ATHB-13^73.11%	K09338|HD-ZIP|http://www.genome.jp/dbget-bin/www_bget?ko:K09338	KOG0483^homeobox-leucine zipper protein^K	PF00046.28^Homeobox domain
g11204_i0	MYB	MYB	-	down	down	RVX08823.1^Transcription factor WER^51.59%	Q9SEI0.1^RecName: Full=Transcription factor WER; AltName: Full=Myb-related protein 66; Short=AtMYB66; AltName: Full=Protein WEREWOLF^61.54%	K09422|MYBP|http://www.genome.jp/dbget-bin/www_bget?ko:K09422	COG5147|KOG0048^Myb-like DNA-binding domain^K	PF00249.30^Myb-like DNA-binding domain
g11213_i0	MYB	MYB	up	-	down	XP_010258286.1^PREDICTED: transcription factor MYB34-like^44.28%	Q9LE63.1^RecName: Full=Transcription factor MYB106; AltName: Full=Myb-related protein 106; Short=AtMYB106; AltName: Full=Transcription factor NOEK^53.1%	K09422|MYBP|http://www.genome.jp/dbget-bin/www_bget?ko:K09422	COG5147|KOG0048^Transcription factor^K	NA
g11351_i0	others	others	up	-	-	XP_010271157.1^PREDICTED: transcription repressor KAN1^52.63%	Q93WJ9.1^RecName: Full=Transcription repressor KAN1; AltName: Full=Protein KANADI 1^38.61%	NA	NA	PF00249.30^Myb-like DNA-binding domain
g11389_i0	NAC	NAC	down	-	up	XP_010241065.1^PREDICTED: protein NTM1-like 9 isoform X3^45.05%	B5X570.1^RecName: Full=NAC domain-containing protein 14; Short=ANAC014; AltName: Full=Protein NTM1-like 2^52.51%	NA	NA	PF02365.14^No apical meristem (NAM) protein
g11413_i0	others	others	up	-	down	RWR96410.1^putative transcription factor GLK1^51.67%	Q5Z5I4.1^RecName: Full=Probable transcription factor GLK1; AltName: Full=Golden2-like protein 1; Short=OsGLK1^55.71%	NA	NA	PF00249.30^Myb-like DNA-binding domain
g1146_i0	FAR1	FAR1	down	-	up	XP_021908100.1^protein FAR1-RELATED SEQUENCE 5-like isoform X2^42.45%	Q9SZL8.1^RecName: Full=Protein FAR1-RELATED SEQUENCE 5^37.84%	NA	NA	PF10551.8^MULE transposase domain
g11810_i0	bHLH	bHLH	up	-	down	AOY34426.1^transcription factor BHLH055, partial^55.27%	Q8GY61.1^RecName: Full=Transcription factor bHLH63; AltName: Full=Basic helix-loop-helix protein 63; Short=AtbHLH63; Short=bHLH 63; AltName: Full=Protein CRYPTOCHROME INTERACTING BASIC-HELIX-LOOP-HELIX 1; AltName: Full=Transcription factor EN 84; AltName: Full=bHLH transcription factor bHLH063^55.49%	NA	NA	PF00010.25^Helix-loop-helix DNA-binding domain
g11931_i0	WRKY	WRKY	up	-	down	XP_016196644.1^probable WRKY transcription factor 49^50.79%	Q9FHR7.1^RecName: Full=Probable WRKY transcription factor 49; AltName: Full=WRKY DNA-binding protein 49^43.43%	NA	NA	PF03106.14^WRKY DNA -binding domain
g11997_i0	DBP	DBP	down	down	-	OMO99628.1^phosphatase 2C (PP2C)-like protein^75.21%	Q94AT1.1^RecName: Full=Probable protein phosphatase 2C 76; Short=AtPP2C76^67.04%	K17506|PPM1L, PP2CE|http://www.genome.jp/dbget-bin/www_bget?ko:K17506	COG0631|KOG0698^phosphatase 2C^T	PF00481.20^Protein phosphatase 2C
g12206_i0	MTERF	MTERF	-	-	up	XP_010270622.1^PREDICTED: transcription termination factor MTERF6, chloroplastic/mitochondrial^67.06%	Q9SZL6.1^RecName: Full=Transcription termination factor MTERF6, chloroplastic/mitochondrial; AltName: Full=Mitochondrial transcription termination factor 6; AltName: Full=Protein PIGMENT DEFECTIVE 191; Flags: Precursor^55.06%	K15032|MTERFD|http://www.genome.jp/dbget-bin/www_bget?ko:K15032	KOG1267^mTERF^K	PF02536.13^mTERF
g12216_i0	bHLH	bHLH	up	-	down	XP_010245662.1^PREDICTED: transcription factor PIF1-like isoform X3^48.33%	Q8GZM7.1^RecName: Full=Transcription factor PIF1; AltName: Full=Basic helix-loop-helix protein 15; Short=AtbHLH15; Short=bHLH 15; AltName: Full=Protein PHY-INTERACTING FACTOR 1; AltName: Full=Protein PHYTOCHROME INTERACTING FACTOR 3-LIKE 5; AltName: Full=Transcription factor EN 101; AltName: Full=bHLH transcription factor bHLH015^49.01%	NA	NA	PF00010.25^Helix-loop-helix DNA-binding domain
g12307_i0	bZIP	bZIP	down	down	-	XP_010259866.1^PREDICTED: basic leucine zipper 9-like isoform X1^52.84%	Q6H500.2^RecName: Full=bZIP transcription factor RISBZ4; AltName: Full=Rice seed bZIP4; AltName: Full=bZIP transcription factor 15; Short=OsbZIP15^54.95%	NA	NA	PF00170.20^bZIP transcription factor
g12328_i0	MTERF	MTERF	up	up	-	OUZ99530.1^Mitochodrial transcription termination factor-related^84.97%	Q9SZL6.1^RecName: Full=Transcription termination factor MTERF6, chloroplastic/mitochondrial; AltName: Full=Mitochondrial transcription termination factor 6; AltName: Full=Protein PIGMENT DEFECTIVE 191; Flags: Precursor^77.58%	K15032|MTERFD|http://www.genome.jp/dbget-bin/www_bget?ko:K15032	KOG1267^mTERF^K	PF02536.13^mTERF
g12347_i0	bHLH	bHLH	-	down	-	RWR78065.1^putative transcription factor bHLH041^45.66%	Q9LTS4.1^RecName: Full=Putative transcription factor bHLH041; AltName: Full=Basic helix-loop-helix protein 41; Short=AtbHLH41; Short=bHLH 41; AltName: Full=Transcription factor EN 51; AltName: Full=bHLH transcription factor bHLH041^32.46%	NA	NA	PF00010.25^Helix-loop-helix DNA-binding domain
g12354_i0	TIFY	TIFY	down	down	-	XP_010259139.1^PREDICTED: protein TIFY 4B-like isoform X2^42.55%	Q8GY55.1^RecName: Full=Protein TIFY 4B; AltName: Full=Protein PEAPOD 2^37.21%	NA	NA	PF06200.13^tify domain
g12368_i0	bHLH	bHLH	up	up	-	RWR88898.1^transcription factor MYC2-like protein^57.52%	Q39204.2^RecName: Full=Transcription factor MYC2; Short=AtMYC2; AltName: Full=Basic helix-loop-helix protein 6; Short=AtbHLH6; Short=bHLH 6; AltName: Full=Protein JASMONATE INSENSITIVE 1; AltName: Full=R-homologous Arabidopsis protein 1; Short=RAP-1; AltName: Full=Transcription factor EN 38; AltName: Full=Z-box binding factor 1 protein; AltName: Full=bHLH transcription factor bHLH006; AltName: Fu…	K13422|MYC2|http://www.genome.jp/dbget-bin/www_bget?ko:K13422	NA	PF14215.5^bHLH-MYC and R2R3-MYB transcription factors N-terminal
g12435_i0	WRKY	WRKY	-	up	-	XP_010279671.1^PREDICTED: probable WRKY transcription factor 47^47.91%	Q9C519.1^RecName: Full=WRKY transcription factor 6; AltName: Full=WRKY DNA-binding protein 6; Short=AtWRKY6^40.84%	NA	NA	PF03106.14^WRKY DNA -binding domain
g12481_i0	WRKY	WRKY	-	-	down	XP_023899819.1^probable WRKY transcription factor 53^48.15%	Q9SUP6.1^RecName: Full=Probable WRKY transcription factor 53; AltName: Full=WRKY DNA-binding protein 53^45.79%	NA	NA	PF03106.14^WRKY DNA -binding domain
g12527_i0	NAC	NAC	-	down	down	XP_023888197.1^protein CUP-SHAPED COTYLEDON 2^66.26%	O04017.1^RecName: Full=Protein CUP-SHAPED COTYLEDON 2; AltName: Full=NAC domain-containing protein 98; Short=ANAC098; AltName: Full=NAC domain-containing protein CUC2^81.76%	NA	NA	PF02365.14^No apical meristem (NAM) protein
g12532_i0	bHLH	bHLH	up	-	-	XP_022775819.1^transcription factor bHLH30^59.39%	Q9S7Y1.1^RecName: Full=Transcription factor bHLH30; AltName: Full=Basic helix-loop-helix protein 30; Short=AtbHLH30; Short=bHLH 30; AltName: Full=Transcription factor EN 53; AltName: Full=bHLH transcription factor bHLH030^60.26%	NA	NA	PF00010.25^Helix-loop-helix DNA-binding domain
g12593_i0	GRAS-SCL	GRAS->GRAS-SCL	down	up	up	RWR82040.1^scarecrow-like protein 21^64.9%	Q6EI06.1^RecName: Full=DELLA protein GAIP; AltName: Full=CmGAIP; Short=GAIP; AltName: Full=Gibberellic acid-insensitive phloem protein^34.99%	NA	NA	PF03514.13^GRAS domain family
g12649_i0	bHLH	bHLH	up	-	-	XP_021280116.1^transcription factor UNE10 isoform X2^41.22%	Q8GZ38.1^RecName: Full=Transcription factor UNE10; AltName: Full=Basic helix-loop-helix protein 16; Short=AtbHLH16; Short=bHLH 16; AltName: Full=Protein UNFERTILIZED EMBRYO SAC 10; AltName: Full=Transcription factor EN 108; AltName: Full=bHLH transcription factor bHLH016^36.44%	NA	NA	NA
g12663_i0	bZIP	bZIP	down	-	up	XP_020527287.1^ABSCISIC ACID-INSENSITIVE 5-like protein 6^51.84%	Q9LES3.1^RecName: Full=ABSCISIC ACID-INSENSITIVE 5-like protein 2; AltName: Full=ABA-responsive element-binding protein 3; AltName: Full=Dc3 promoter-binding factor 3; Short=AtDPBF3; AltName: Full=bZIP transcription factor 66; Short=AtbZIP66^39.27%	K14432|ABF|http://www.genome.jp/dbget-bin/www_bget?ko:K14432	NA	PF00170.20^bZIP transcription factor
g12762_i0	MYB	MYB	up	up	down	XP_022870611.1^transcription factor AS1-like^58.7%	Q9S7B2.1^RecName: Full=Protein rough sheath 2; AltName: Full=Protein PHANTASTICA; AltName: Full=ZmPHAN^46.72%	K09422|MYBP|http://www.genome.jp/dbget-bin/www_bget?ko:K09422	COG5147|KOG0048^Transcription factor^K	PF00249.30^Myb-like DNA-binding domain
g13097_i0	MYB	MYB	up	up	-	XP_006840145.1^protein PHR1-LIKE 3^72.33%	Q94A57.1^RecName: Full=Protein PHR1-LIKE 2; AltName: Full=Myb family transcription factor PHL2^62.54%	NA	NA	PF14379.5^MYB-CC type transfactor, LHEQLE motif
g1310_i0	others	others	up	-	down	XP_026391724.1^transcription factor PIF4-like isoform X1^52.99%	Q10CH5.1^RecName: Full=Transcription factor PHYTOCHROME INTERACTING FACTOR-LIKE 13; Short=OsPIL13; Short=PIF-like protein 13; AltName: Full=Basic helix-loop-helix protein 152; Short=OsbHLH152; AltName: Full=OsPIL1^50.25%	K16189|PIF4|http://www.genome.jp/dbget-bin/www_bget?ko:K16189	NA	PF00010.25^Helix-loop-helix DNA-binding domain
g13187_i0	AP2/ERF-ERF	AP2/ERF->AP2/ERF-ERF	down	up	up	AKJ26296.1^ethylene responsive element binding factor 1^62.8%	O80337.2^RecName: Full=Ethylene-responsive transcription factor 1A; Short=AtERF1A; AltName: Full=Ethylene-responsive element-binding factor 1A; Short=EREBP-1A^56.34%	K09286|EREBP|http://www.genome.jp/dbget-bin/www_bget?ko:K09286	NA	PF00847.19^AP2 domain
g13206_i0	HD-ZIP	HD-ZIP	-	-	up	RWR89766.1^homeobox-leucine zipper protein HAT4-like protein^84.38%	Q05466.1^RecName: Full=Homeobox-leucine zipper protein HAT4; AltName: Full=HD-ZIP protein ATHB-2; AltName: Full=Homeodomain transcription factor ATHB-2; AltName: Full=Homeodomain-leucine zipper protein HAT4; Short=HD-ZIP protein 4^65.93%	K09338|HD-ZIP|http://www.genome.jp/dbget-bin/www_bget?ko:K09338	KOG0483^homeobox-leucine zipper protein^K	PF04618.11^HD-ZIP protein N terminus
g13240_i0	MYB	MYB	up	-	down	XP_010258286.1^PREDICTED: transcription factor MYB34-like^60.09%	Q9LE63.1^RecName: Full=Transcription factor MYB106; AltName: Full=Myb-related protein 106; Short=AtMYB106; AltName: Full=Transcription factor NOEK^67.19%	K09422|MYBP|http://www.genome.jp/dbget-bin/www_bget?ko:K09422	COG5147|KOG0048^Transcription factor^K	PF00249.30^Myb-like DNA-binding domain
g13262_i0	bHLH	bHLH	down	-	up	XP_010275943.1^PREDICTED: transcription factor bHLH128-like^46.6%	Q8H102.1^RecName: Full=Transcription factor bHLH128; AltName: Full=Basic helix-loop-helix protein 128; Short=AtbHLH128; Short=bHLH 128; AltName: Full=Transcription factor EN 74; AltName: Full=bHLH transcription factor bHLH128^35.08%	NA	NA	PF00010.25^Helix-loop-helix DNA-binding domain
g1341_i0	B3-ARF	B3->B3-ARF	down	up	up	RWR85929.1^auxin response factor 5-like protein isoform X3^53.68%	P93024.3^RecName: Full=Auxin response factor 5; AltName: Full=Auxin-responsive protein IAA24; AltName: Full=Transcription factor MONOPTEROS^50.11%	K14486|K14486, ARF|http://www.genome.jp/dbget-bin/www_bget?ko:K14486	NA	PF06507.12^Auxin response factor
g13411_i0	TIFY	TIFY	up	up	-	XP_024445267.1^protein TIFY 3 isoform X2^48.37%	Q9C5K8.1^RecName: Full=Protein TIFY 3B; AltName: Full=Jasmonate ZIM domain-containing protein 12^47.13%	K13464|JAZ|http://www.genome.jp/dbget-bin/www_bget?ko:K13464	NA	PF06200.13^tify domain
g13414_i0	NAC	NAC	-	up	up	XP_006841705.1^NAC transcription factor 56^65.59%	A0SPJ6.1^RecName: Full=NAC transcription factor NAM-B2; Short=TtNAM-B2^42.16%	NA	NA	PF02365.14^No apical meristem (NAM) protein
g13439_i0	TIFY	TIFY	down	-	-	KMZ56113.1^hypothetical protein ZOSMA_99G00440^55.88%	Q9LT89.1^RecName: Full=Transcription factor TCP19^39.87%	NA	COG0086|KOG0260^DNA-directed RNA polymerase^K	PF03634.12^TCP family transcription factor
g13498_i0	MYB	MYB	-	up	up	XP_010263063.1^PREDICTED: myb family transcription factor EFM-like isoform X2^49.86%	Q9FPE8.1^RecName: Full=Transcription factor HHO3; AltName: Full=MYB-domain transcription factor HHO3; AltName: Full=Protein HRS1 HOMOLOG 3^51.85%	NA	NA	PF00249.30^Myb-like DNA-binding domain
g13683_i0	HD-ZIP	HD-ZIP	down	down	up	XP_012083130.1^homeobox-leucine zipper protein ATHB-12^48.15%	Q651Z5.1^RecName: Full=Homeobox-leucine zipper protein HOX6; AltName: Full=HD-ZIP protein HOX6; AltName: Full=Homeodomain transcription factor HOX6; AltName: Full=OsHox6 >Q9XH35.2 RecName: Full=Homeobox-leucine zipper protein HOX6; AltName: Full=HD-ZIP protein HOX6; AltName: Full=Homeodomain transcription factor HOX6; AltName: Full=OsHox6^44.36%	K09338|HD-ZIP|http://www.genome.jp/dbget-bin/www_bget?ko:K09338	KOG0483^homeobox-leucine zipper protein^K	PF00046.28^Homeobox domain
g13806_i0	MYB	MYB	up	-	down	XP_018805339.1^PREDICTED: myb family transcription factor PHL7-like isoform X1^65.94%	Q9SJW0.1^RecName: Full=Myb family transcription factor PHL7; AltName: Full=Protein PHR1-LIKE 7^61.77%	NA	NA	PF14379.5^MYB-CC type transfactor, LHEQLE motif
g1387_i0	DBP	DBP	-	up	up	RWR94392.1^Protein phosphatase 2C PP2C-like domain-containing protein^78.05%	Q9FYN7.1^RecName: Full=Probable protein phosphatase 2C 2; Short=OsPP2C02^71.69%	K14803|PTC2_3|http://www.genome.jp/dbget-bin/www_bget?ko:K14803	COG0631|KOG0698^phosphatase 2C^T	PF00481.20^Protein phosphatase 2C
g1391_i0	NFY	NFY	down	down	up	ERN04890.1^hypothetical protein AMTR_s00080p00025480^77.65%	Q8VYK4.1^RecName: Full=Nuclear transcription factor Y subunit B-8; Short=AtNF-YB-8^65.48%	NA	COG2036|KOG0869^Nuclear transcription factor Y subunit^K	PF00808.22^Histone-like transcription factor (CBF/NF-Y) and archaeal histone
g13911_i0	NAC	NAC	-	-	up	OVA12201.1^NAC domain^65.48%	Q9FLJ2.1^RecName: Full=NAC domain-containing protein 100; Short=ANAC100; Short=AtNAC5^55.74%	NA	NA	PF02365.14^No apical meristem (NAM) protein
g13928_i0	C2C2-GATA	C2C2->C2C2-GATA	-	down	down	XP_011621571.1^GATA transcription factor 21^43.27%	Q9SZI6.1^RecName: Full=Putative GATA transcription factor 22; AltName: Full=Protein CYTOKININ-RESPONSIVE GATA FACTOR 1; AltName: Full=Protein GNC-LIKE; Short=AtGNL^38.71%	NA	COG5641|KOG1601^transcription factor^K	PF00320.26^GATA zinc finger
g13945_i0	NAC	NAC	up	-	-	RWR86975.1^NAC domain-containing protein 83-like protein^77.55%	Q9FY93.1^RecName: Full=NAC domain-containing protein 83; Short=ANAC083; AltName: Full=Protein VND-INTERACTING 2^71.95%	NA	NA	PF02365.14^No apical meristem (NAM) protein
g13966_i0	NFY	NFY	up	-	-	XP_010913009.1^PREDICTED: nuclear transcription factor Y subunit C-4^61.35%	Q9SMP0.1^RecName: Full=Nuclear transcription factor Y subunit C-1; Short=AtNF-YC-1; AltName: Full=Transcriptional activator HAP5A^68.0%	NA	COG5208|KOG1657^Nuclear transcription factor Y subunit^K	PF00808.22^Histone-like transcription factor (CBF/NF-Y) and archaeal histone
g13988_i0	GNAT	GNAT	up	up	-	RWR92158.1^putative N-acetyltransferase HLS1-like protein^60.39%	Q42381.1^RecName: Full=Probable N-acetyltransferase HLS1; AltName: Full=Protein CONSTITUTIVE PHOTOMORPHOGENIC 3; AltName: Full=Protein HOOKLESS 1; AltName: Full=Protein UNUSUAL SUGAR RESPONSE 2^45.65%	NA	NA	PF00583.24^Acetyltransferase (GNAT) family
g14092_i0	NAC	NAC	-	up	up	RWR75748.1^NAC transcription factor 29-like protein^83.78%	Q9LD44.1^RecName: Full=NAC transcription factor 56; Short=AtNAC056; AltName: Full=NAC domain-containing protein 2; Short=AtNAC2; AltName: Full=Protein NAC-REGULATED SEED MORPHOLOGY 1^76.81%	NA	NA	PF02365.14^No apical meristem (NAM) protein
g1411_i0	bZIP	bZIP	-	-	up	XP_010269128.1^PREDICTED: ABSCISIC ACID-INSENSITIVE 5-like protein 3^52.27%	Q9LES3.1^RecName: Full=ABSCISIC ACID-INSENSITIVE 5-like protein 2; AltName: Full=ABA-responsive element-binding protein 3; AltName: Full=Dc3 promoter-binding factor 3; Short=AtDPBF3; AltName: Full=bZIP transcription factor 66; Short=AtbZIP66^43.73%	K14432|ABF|http://www.genome.jp/dbget-bin/www_bget?ko:K14432	NA	PF00170.20^bZIP transcription factor
g14333_i0	HD-ZIP	HD-ZIP	down	down	-	XP_017441838.1^PREDICTED: homeobox-leucine zipper protein ATHB-12-like^56.99%	P46897.2^RecName: Full=Homeobox-leucine zipper protein ATHB-7; AltName: Full=HD-ZIP protein ATHB-7; AltName: Full=Homeodomain transcription factor ATHB-7^61.11%	K09338|HD-ZIP|http://www.genome.jp/dbget-bin/www_bget?ko:K09338	KOG0483^homeobox-leucine zipper protein^K	PF00046.28^Homeobox domain
g1438_i0	TAZ	TAZ	down	-	-	RWR89060.1^squamosa promoter-binding-like protein 1^49.52%	Q9SMX9.2^RecName: Full=Squamosa promoter-binding-like protein 1^40.98%	NA	NA	PF03110.13^SBP domain
g14386_i0	MYB	MYB	-	down	-	XP_008784294.1^transcription repressor MYB6-like^35.71%	NA	K09422|MYBP|http://www.genome.jp/dbget-bin/www_bget?ko:K09422	NA	PF05053.12^Menin
g14404_i0	MYB	MYB	up	-	-	RWR94447.1^transcription factor MYB26^59.41%	Q8VZQ2.1^RecName: Full=Transcription factor MYB61; AltName: Full=Myb-related protein 61; Short=AtMYB61^41.53%	K09422|MYBP|http://www.genome.jp/dbget-bin/www_bget?ko:K09422	COG5147|KOG0048^Myb-like DNA-binding domain^K	PF00249.30^Myb-like DNA-binding domain
g14439_i0	DBP	DBP	down	-	up	XP_010261579.1^PREDICTED: probable protein phosphatase 2C 51^60.2%	Q5SN75.1^RecName: Full=Probable protein phosphatase 2C 8; Short=OsPP2C08^45.06%	K14497|PP2C|http://www.genome.jp/dbget-bin/www_bget?ko:K14497	COG0631|KOG0698^protein serine/threonine phosphatase activity^T	PF00481.20^Protein phosphatase 2C
g14465_i0	DBP	DBP	-	up	-	XP_010244748.1^PREDICTED: probable protein phosphatase 2C 27 isoform X2^70.39%	Q69QZ0.1^RecName: Full=Probable protein phosphatase 2C 27; Short=OsPP2C27^74.22%	K14803|PTC2_3|http://www.genome.jp/dbget-bin/www_bget?ko:K14803	COG0631|KOG0698^phosphatase 2C^T	PF00481.20^Protein phosphatase 2C
g14529_i0	NFY	NFY	up	up	-	XP_010278250.1^PREDICTED: nuclear transcription factor Y subunit C-9^75.4%	Q9SMP0.1^RecName: Full=Nuclear transcription factor Y subunit C-1; Short=AtNF-YC-1; AltName: Full=Transcriptional activator HAP5A^70.07%	K08066|NFYC|http://www.genome.jp/dbget-bin/www_bget?ko:K08066	COG5208|KOG1657^Nuclear transcription factor Y subunit^K	PF00808.22^Histone-like transcription factor (CBF/NF-Y) and archaeal histone
g14630_i0	LOB	LOB	-	up	up	RWR93884.1^LOB domain-containing protein 41-like protein^65.13%	Q9M886.1^RecName: Full=LOB domain-containing protein 41; AltName: Full=ASYMMETRIC LEAVES 2-like protein 38; Short=AS2-like protein 38^49.65%	NA	NA	PF03195.13^Lateral organ boundaries (LOB) domain
g14677_i0	others	others	down	down	-	XP_010260915.1^PREDICTED: transcription factor VIP1 isoform X1^60.61%	Q04088.1^RecName: Full=Probable transcription factor PosF21; AltName: Full=bZIP transcription factor 59; Short=AtbZIP59^51.04%	K20557|VIP1|http://www.genome.jp/dbget-bin/www_bget?ko:K20557	NA	PF00170.20^bZIP transcription factor
g14764_i0	HD-ZIP	HD-ZIP	down	down	up	RWR95938.1^homeobox-leucine zipper protein HOX11-like protein^65.2%	P46665.3^RecName: Full=Homeobox-leucine zipper protein HAT14; AltName: Full=Homeodomain-leucine zipper protein HAT14; Short=HD-ZIP protein 14^48.82%	K09338|HD-ZIP|http://www.genome.jp/dbget-bin/www_bget?ko:K09338	KOG0483^Homeobox-leucine zipper protein^K	PF00046.28^Homeobox domain
g14810_i0	NAC	NAC	-	down	down	XP_027094689.1^NAC transcription factor 29-like^28.14%	NA	NA	NA	PF02365.14^No apical meristem (NAM) protein
g14816_i0	MTERF	MTERF	up	-	down	PSR85147.1^Transcription termination factor like^33.7%	NA	K15032|MTERFD|http://www.genome.jp/dbget-bin/www_bget?ko:K15032	KOG1267^mTERF^K	PF02536.13^mTERF
g14869_i0	NAC	NAC	up	-	down	RWR92741.1^NAC domain-containing protein 35^57.18%	Q9ZVP8.2^RecName: Full=NAC domain-containing protein 35; Short=ANAC035; AltName: Full=Protein LONG VEGETATIVE PHASE 1; Short=AtLOV1^75.0%	NA	NA	PF02365.14^No apical meristem (NAM) protein
g14881_i0	WRKY	WRKY	down	-	up	XP_010263444.1^PREDICTED: probable WRKY transcription factor 7^51.75%	Q9SV15.2^RecName: Full=Probable WRKY transcription factor 11; AltName: Full=WRKY DNA-binding protein 11^41.98%	NA	NA	PF10533.8^Plant zinc cluster domain
g14910_i0	MYB	MYB	up	-	down	KQK05686.1^hypothetical protein BRADI_2g21880v3^83.56%	Q9SQQ9.1^RecName: Full=Myb-related protein 2; AltName: Full=Myb family transcription factor PHL9; AltName: Full=Protein NITROGEN STARVATION RESPONSE 1; Short=AtNSR1; AltName: Full=Protein PHR1-LIKE 9^77.14%	NA	NA	PF00249.30^Myb-like DNA-binding domain
g14913_i0	MTERF	MTERF	up	-	down	RVX21514.1^Transcription termination factor MTERF5, chloroplastic^46.75%	NA	K15032|MTERFD|http://www.genome.jp/dbget-bin/www_bget?ko:K15032	KOG1267^mTERF^K	PF02536.13^mTERF
g1493_i0	C3H	C3H	up	-	down	RWR75728.1^zinc finger CCCH domain-containing protein 53 isoform X1^42.94%	Q0D3J9.1^RecName: Full=Zinc finger CCCH domain-containing protein 53; Short=OsC3H53^37.09%	NA	NA	PF16131.4^Torus domain
g15018_i0	WRKY	WRKY	-	up	-	OVA02525.1^DNA-binding WRKY^54.65%	Q9SA80.2^RecName: Full=Probable WRKY transcription factor 14; AltName: Full=AR411; AltName: Full=WRKY DNA-binding protein 14^61.96%	NA	NA	PF03106.14^WRKY DNA -binding domain
g15052_i0	AP2/ERF-ERF	AP2/ERF->AP2/ERF-ERF	up	up	-	OVA11890.1^AP2/ERF domain^39.89%	Q40478.1^RecName: Full=Ethylene-responsive transcription factor 5; AltName: Full=Ethylene-responsive element-binding factor 4; Short=EREBP-4; AltName: Full=Ethylene-responsive element-binding factor 5 homolog; AltName: Full=NtERF4^36.9%	K09286|EREBP|http://www.genome.jp/dbget-bin/www_bget?ko:K09286	NA	PF00847.19^AP2 domain
g15089_i0	AP2/ERF-ERF	AP2/ERF->AP2/ERF-ERF	up	-	down	OVA11890.1^AP2/ERF domain^43.82%	Q40478.1^RecName: Full=Ethylene-responsive transcription factor 5; AltName: Full=Ethylene-responsive element-binding factor 4; Short=EREBP-4; AltName: Full=Ethylene-responsive element-binding factor 5 homolog; AltName: Full=NtERF4^39.94%	K09286|EREBP|http://www.genome.jp/dbget-bin/www_bget?ko:K09286	NA	PF00847.19^AP2 domain
g15152_i0	bHLH	bHLH	up	-	-	XP_021641449.1^transcription factor FAMA-like isoform X2^61.93%	Q56YJ8.1^RecName: Full=Transcription factor FAMA; AltName: Full=Basic helix-loop-helix protein 97; Short=AtbHLH97; Short=bHLH 97; AltName: Full=Transcription factor EN 14; AltName: Full=bHLH transcription factor bHLH097^56.29%	NA	NA	PF00010.25^Helix-loop-helix DNA-binding domain
g15154_i0	bZIP	bZIP	-	up	-	XP_010244710.1^PREDICTED: protein ABSCISIC ACID-INSENSITIVE 5-like^54.18%	Q9SJN0.1^RecName: Full=Protein ABSCISIC ACID-INSENSITIVE 5; AltName: Full=Dc3 promoter-binding factor 1; Short=AtDPBF1; AltName: Full=Protein GROWTH-INSENSITIVITY TO ABA 1; AltName: Full=bZIP transcription factor 39; Short=AtbZIP39^41.3%	K14432|ABF|http://www.genome.jp/dbget-bin/www_bget?ko:K14432	NA	PF00170.20^bZIP transcription factor
g15188_i0	HD-ZIP	HD-ZIP	-	down	-	XP_010111761.1^homeobox-leucine zipper protein HAT5^56.3%	Q6YWR4.1^RecName: Full=Homeobox-leucine zipper protein HOX16; AltName: Full=HD-ZIP protein HOX16; AltName: Full=Homeodomain transcription factor HOX16; AltName: Full=OsHox16^43.75%	K09338|HD-ZIP|http://www.genome.jp/dbget-bin/www_bget?ko:K09338	KOG0483^homeobox-leucine zipper protein^K	PF00046.28^Homeobox domain
g15250_i0	C2C2-GATA	C2C2->C2C2-GATA	up	down	down	XP_023524388.1^GATA transcription factor 21-like^72.97%	Q5HZ36.2^RecName: Full=GATA transcription factor 21; AltName: Full=Protein GATA, NITRATE-INDUCIBLE, CARBON-METABOLISM INVOLVED; Short=AtGNC^95.45%	NA	NA	PF00320.26^GATA zinc finger
g15251_i0	NAC	NAC	up	-	-	OVA12201.1^NAC domain^67.31%	Q9FLJ2.1^RecName: Full=NAC domain-containing protein 100; Short=ANAC100; Short=AtNAC5^58.55%	NA	NA	PF02365.14^No apical meristem (NAM) protein
g15273_i0	MTERF	MTERF	-	-	down	RWR88817.1^Mitochodrial transcription termination factor-related^55.68%	NA	K15032|MTERFD|http://www.genome.jp/dbget-bin/www_bget?ko:K15032	KOG1267^mTERF^K	PF02536.13^mTERF
g15312_i0	MYB	MYB	down	-	up	OVA07982.1^SANT/Myb domain^67.84%	Q9LDR8.1^RecName: Full=Transcription factor MYB102; AltName: Full=Myb-related protein 102; Short=AtMYB102; AltName: Full=Myb-related protein M4; Short=AtM4^52.76%	K09422|MYBP|http://www.genome.jp/dbget-bin/www_bget?ko:K09422	COG5147|KOG0048^Transcription factor^K	PF00249.30^Myb-like DNA-binding domain
g15500_i0	LOB	LOB	-	up	up	RWR94861.1^LOB domain-containing protein 41-like protein^63.93%	Q9M886.1^RecName: Full=LOB domain-containing protein 41; AltName: Full=ASYMMETRIC LEAVES 2-like protein 38; Short=AS2-like protein 38^50.7%	NA	NA	PF03195.13^Lateral organ boundaries (LOB) domain
g1558_i0	Jumonji	Jumonji	up	up	-	RWR83743.1^JmjC domain-containing protein^52.16%	Q5N712.1^RecName: Full=Lysine-specific demethylase JMJ705; AltName: Full=Jumonji domain-containing protein 705; AltName: Full=Lysine-specific histone demethylase JMJ705; AltName: Full=Protein JUMONJI 705^39.58%	NA	COG5048|KOG1246|KOG1721^- C2H2 zinc finger protein, expressed^K	PF02373.21^JmjC domain, hydroxylase
g15611_i0	AP2/ERF-ERF	AP2/ERF->AP2/ERF-ERF	up	-	down	OVA11890.1^AP2/ERF domain^41.57%	Q40478.1^RecName: Full=Ethylene-responsive transcription factor 5; AltName: Full=Ethylene-responsive element-binding factor 4; Short=EREBP-4; AltName: Full=Ethylene-responsive element-binding factor 5 homolog; AltName: Full=NtERF4^38.08%	K09286|EREBP|http://www.genome.jp/dbget-bin/www_bget?ko:K09286	NA	PF00847.19^AP2 domain
g15688_i0	NAC	NAC	down	up	up	XP_010254952.1^PREDICTED: NAC domain-containing protein 83-like^24.84%	NA	NA	NA	PF02365.14^No apical meristem (NAM) protein
g15715_i0	B3	B3	-	down	-	RWR92539.1^B3 domain-containing-like protein^66.67%	Q69V36.1^RecName: Full=B3 domain-containing protein Os06g0194400^52.23%	NA	NA	PF02362.20^B3 DNA binding domain
g15766_i0	AP2/ERF-ERF	AP2/ERF->AP2/ERF-ERF	down	-	up	OVA15876.1^AP2/ERF domain^69.57%	Q9FH94.1^RecName: Full=Ethylene-responsive transcription factor ERF010^73.83%	K09286|EREBP|http://www.genome.jp/dbget-bin/www_bget?ko:K09286	NA	PF00847.19^AP2 domain
g15767_i0	C2H2	C2H2	-	down	down	XP_010258927.1^PREDICTED: zinc finger protein ZAT1-like^50.97%	Q9M202.1^RecName: Full=Zinc finger protein ZAT9^37.62%	NA	COG5048|KOG1721^zinc finger protein^K	PF13912.5^C2H2-type zinc finger
g15915_i0	bHLH	bHLH	up	-	down	RWR86486.1^transcription factor bHLH30-like protein^60.77%	Q9S7Y1.1^RecName: Full=Transcription factor bHLH30; AltName: Full=Basic helix-loop-helix protein 30; Short=AtbHLH30; Short=bHLH 30; AltName: Full=Transcription factor EN 53; AltName: Full=bHLH transcription factor bHLH030^48.57%	NA	NA	PF00010.25^Helix-loop-helix DNA-binding domain
g16014_i0	WRKY	WRKY	up	-	down	OVA06930.1^DNA-binding WRKY^53.09%	Q93WV5.1^RecName: Full=Probable WRKY transcription factor 69; AltName: Full=WRKY DNA-binding protein 69^42.19%	NA	NA	PF03106.14^WRKY DNA -binding domain
g16094_i0	NAC	NAC	-	up	up	XP_010254952.1^PREDICTED: NAC domain-containing protein 83-like^24.51%	NA	NA	NA	PF02365.14^No apical meristem (NAM) protein
g16100_i0	GRAS-SCL	GRAS->GRAS-SCL	down	-	-	XP_010276198.1^PREDICTED: scarecrow-like protein 23^70.47%	Q9M384.1^RecName: Full=Protein SCARECROW; Short=AtSCR; AltName: Full=GRAS family protein 20; Short=AtGRAS-20; AltName: Full=Protein SHOOT GRAVITROPISM 1^63.41%	NA	NA	PF03514.13^GRAS domain family
g16210_i0	bHLH	bHLH	down	down	-	EOY17322.1^Basic helix-loop-helix DNA-binding superfamily protein isoform 2^54.84%	Q9C8P8.1^RecName: Full=Transcription factor bHLH80; AltName: Full=Basic helix-loop-helix protein 80; Short=AtbHLH80; Short=bHLH 80; AltName: Full=Transcription factor EN 71; AltName: Full=bHLH transcription factor bHLH080^47.56%	NA	NA	PF00010.25^Helix-loop-helix DNA-binding domain
g16286_i0	MYB	MYB	-	-	up	XP_010645092.1^PREDICTED: myb family transcription factor APL isoform X1^66.13%	Q9SAK5.2^RecName: Full=Myb family transcription factor APL; Short=AtAPL; AltName: Full=Protein ALTERED PHLOEM DEVELOPMENT; AltName: Full=Protein FE; AltName: Full=Protein PHOSPHATE STARVATION RESPONSE 2; Short=AtPHR2; AltName: Full=Protein PHR1-LIKE 14; AltName: Full=Protein WOODY^51.19%	NA	NA	PF14379.5^MYB-CC type transfactor, LHEQLE motif
g16363_i0	ARR-A	ARR-A	-	down	down	OVA14334.1^Signal transduction response regulator^65.15%	Q7G8V2.1^RecName: Full=Two-component response regulator ARR15^66.13%	K14492|ARR-A|http://www.genome.jp/dbget-bin/www_bget?ko:K14492	COG5641|KOG1601^REC^K	PF00072.23^Response regulator receiver domain
g16419_i0	NFY	NFY	down	-	up	XP_015882049.1^nuclear transcription factor Y subunit C-2^74.33%	Q655V5.1^RecName: Full=Nuclear transcription factor Y subunit C-4; Short=OsNF-YC4; AltName: Full=Transcriptional activator HAP5B; Short=OsHAP5B^65.5%	K08066|NFYC|http://www.genome.jp/dbget-bin/www_bget?ko:K08066	COG5208|KOG1657^Nuclear transcription factor Y subunit^K	PF00808.22^Histone-like transcription factor (CBF/NF-Y) and archaeal histone
g16516_i0	AP2/ERF-ERF	AP2/ERF->AP2/ERF-ERF	up	up	-	OVA11890.1^AP2/ERF domain^43.61%	Q40478.1^RecName: Full=Ethylene-responsive transcription factor 5; AltName: Full=Ethylene-responsive element-binding factor 4; Short=EREBP-4; AltName: Full=Ethylene-responsive element-binding factor 5 homolog; AltName: Full=NtERF4^39.71%	K09286|EREBP|http://www.genome.jp/dbget-bin/www_bget?ko:K09286	NA	PF00847.19^AP2 domain
g16524_i0	FAR1	FAR1	-	down	-	XP_024198629.1^protein FAR1-RELATED SEQUENCE 5-like^50.0%	Q9SWG3.1^RecName: Full=Protein FAR-RED IMPAIRED RESPONSE 1^27.97%	NA	NA	PF03101.14^FAR1 DNA-binding domain
g16546_i0	AP2/ERF-ERF	AP2/ERF->AP2/ERF-ERF	-	down	down	XP_021674344.1^uncharacterized protein LOC110660360^37.28%	A0A1X9PY88.1^RecName: Full=Ethylene-responsive transcription factor ERN1; Short=ERF transcription factor ERN1; AltName: Full=Protein ERF REQUIRED FOR NODULATION 1; Short=LjERN1^64.38%	NA	NA	PF00847.19^AP2 domain
g16613_i0	NAC	NAC	up	-	-	RWR92741.1^NAC domain-containing protein 35^57.1%	Q9ZVP8.2^RecName: Full=NAC domain-containing protein 35; Short=ANAC035; AltName: Full=Protein LONG VEGETATIVE PHASE 1; Short=AtLOV1^80.43%	NA	NA	PF02365.14^No apical meristem (NAM) protein
g16646_i0	AUX/IAA	AUX/IAA	up	-	down	RWR80957.1^auxin-responsive protein IAA4-like protein^78.89%	P32294.1^RecName: Full=Auxin-induced protein 22B; AltName: Full=Indole-3-acetic acid-induced protein ARG4^80.9%	K14484|IAA|http://www.genome.jp/dbget-bin/www_bget?ko:K14484	NA	PF02309.15^AUX/IAA family
g16677_i0	MYB	MYB	up	-	down	XP_011626780.1^transcription factor MYBS3^54.17%	Q9LVS0.1^RecName: Full=Transcription factor KUA1; AltName: Full=Myb-related protein H; Short=AtMYBH; Short=AtMYBS3; Short=MYBS3-homolg protein; AltName: Full=Protein KUODA1^54.82%	NA	NA	PF00249.30^Myb-like DNA-binding domain
g16911_i0	HD-ZIP	HD-ZIP	up	-	-	XP_021890508.1^homeobox-leucine zipper protein HAT22-like^63.7%	P46604.1^RecName: Full=Homeobox-leucine zipper protein HAT22; AltName: Full=Homeodomain-leucine zipper protein HAT22; Short=HD-ZIP protein 22^55.84%	K09338|HD-ZIP|http://www.genome.jp/dbget-bin/www_bget?ko:K09338	KOG0483^homeobox-leucine zipper protein^K	PF00046.28^Homeobox domain
g16953_i0	bHLH	bHLH	down	-	-	RWR76425.1^transcription factor bHLH147-like protein^60.53%	Q9C8Z9.1^RecName: Full=Transcription factor bHLH148; AltName: Full=ATBS1 interacting factor 2; AltName: Full=Basic helix-loop-helix protein 148; Short=AtbHLH148; Short=bHLH 148; AltName: Full=Protein RSA1 INTERACTING TRANSCRIPTION FACTOR 1; Short=AtRITF1; AltName: Full=Transcription factor EN 143; AltName: Full=bHLH transcription factor bHLH148^47.9%	NA	NA	NA
g17019_i0	bHLH	bHLH	up	-	down	RWR78869.1^transcription factor bHLH51-like protein^61.59%	Q9S7Y1.1^RecName: Full=Transcription factor bHLH30; AltName: Full=Basic helix-loop-helix protein 30; Short=AtbHLH30; Short=bHLH 30; AltName: Full=Transcription factor EN 53; AltName: Full=bHLH transcription factor bHLH030^47.62%	NA	NA	PF00010.25^Helix-loop-helix DNA-binding domain
g17179_i0	TIFY	TIFY	up	-	down	XP_022868913.1^protein TIFY 4B-like isoform X2^43.93%	Q7XA73.1^RecName: Full=Protein TIFY 4A; AltName: Full=Protein PEAPOD 1^39.44%	NA	NA	PF06200.13^tify domain
g17205_i0	OFP	OFP	-	down	down	XP_002270134.1^PREDICTED: transcription repressor OFP1^48.35%	O04351.1^RecName: Full=Transcription repressor OFP2; AltName: Full=Ovate family protein 2; Short=AtOFP2^46.33%	NA	NA	PF04844.12^Transcriptional repressor, ovate
g17308_i0	AP2/ERF-ERF	AP2/ERF->AP2/ERF-ERF	up	up	-	XP_006846818.1^uncharacterized protein LOC18995824^41.24%	O80337.2^RecName: Full=Ethylene-responsive transcription factor 1A; Short=AtERF1A; AltName: Full=Ethylene-responsive element-binding factor 1A; Short=EREBP-1A^45.99%	NA	NA	PF00847.19^AP2 domain
g17312_i0	DBP	DBP	-	down	-	XP_018819188.1^PREDICTED: probable protein phosphatase 2C 26^72.05%	O64730.2^RecName: Full=Probable protein phosphatase 2C 26; Short=AtPP2C26^69.5%	K17508|PTC7, PPTC7|http://www.genome.jp/dbget-bin/www_bget?ko:K17508	COG0631|KOG1379^phosphatase 2C^T	PF00481.20^Protein phosphatase 2C
g17344_i0	HMG	HMG	up	-	down	PSS00384.1^HMG1/2-like protein^68.25%	P26585.1^RecName: Full=HMG1/2-like protein; AltName: Full=Protein SB11^59.52%	NA	COG5648|KOG0381^high mobility group^K	PF00505.18^HMG (high mobility group) box
g17363_i0	HD-ZIP	HD-ZIP	up	-	down	XP_010256832.1^PREDICTED: homeobox-leucine zipper protein ATHB-13-like^71.07%	Q8LC03.2^RecName: Full=Homeobox-leucine zipper protein ATHB-13; AltName: Full=HD-ZIP protein ATHB-13; AltName: Full=Homeodomain transcription factor ATHB-13^57.24%	K09338|HD-ZIP|http://www.genome.jp/dbget-bin/www_bget?ko:K09338	KOG0483^homeobox-leucine zipper protein^K	PF00046.28^Homeobox domain
g17447_i0	AUX/IAA	AUX/IAA	-	up	-	RWR92661.1^auxin-responsive protein IAA25-like protein^52.65%	P0C128.1^RecName: Full=Auxin-responsive protein IAA25; AltName: Full=Indoleacetic acid-induced protein 25^47.98%	K14484|IAA|http://www.genome.jp/dbget-bin/www_bget?ko:K14484	NA	PF02309.15^AUX/IAA family
g17504_i0	AP2/ERF-ERF	AP2/ERF->AP2/ERF-ERF	down	-	up	XP_010272364.1^PREDICTED: ethylene-responsive transcription factor 4-like^53.64%	O80340.1^RecName: Full=Ethylene-responsive transcription factor 4; Short=AtERF4; AltName: Full=Ethylene-responsive element-binding factor 4; Short=EREBP-4; AltName: Full=Protein RELATED TO APETALA2 5^47.27%	NA	NA	PF00847.19^AP2 domain
g1752_i0	DBP	DBP	up	-	-	XP_006840499.1^probable protein phosphatase 2C 40 isoform X2^70.62%	Q9LUS8.1^RecName: Full=Probable protein phosphatase 2C 40; Short=AtPP2C40; AltName: Full=Protein phosphatase 2C homolog 1^59.08%	K01102|PDP|http://www.genome.jp/dbget-bin/www_bget?ko:K01102	COG0631|KOG0700^phosphatase 2C^T	PF00481.20^Protein phosphatase 2C
g17577_i0	ARR-A	ARR-A	up	-	-	EOY00306.1^Two-component response regulator ARR4^65.35%	O82798.1^RecName: Full=Two-component response regulator ARR4; AltName: Full=Response regulator 1^60.0%	K14492|ARR-A|http://www.genome.jp/dbget-bin/www_bget?ko:K14492	COG0784^REC^K	PF00072.23^Response regulator receiver domain
g17625_i0	HMG	HMG	-	up	-	PSS00384.1^HMG1/2-like protein^68.25%	P26585.1^RecName: Full=HMG1/2-like protein; AltName: Full=Protein SB11^59.52%	NA	COG5648|KOG0381^high mobility group^K	PF00505.18^HMG (high mobility group) box
g17717_i0	others	others	-	-	down	XP_010241817.1^PREDICTED: transcription factor-like protein DPB^75.23%	Q9FNY2.1^RecName: Full=Transcription factor-like protein DPB; AltName: Full=DP-like protein B; Short=AtDPbB; AltName: Full=E2F dimerization partner protein B^70.91%	K04683|TFDP1|http://www.genome.jp/dbget-bin/www_bget?ko:K04683	KOG2829^transcription^K	PF08781.9^Transcription factor DP
g1776_i0	AUX/IAA	AUX/IAA	-	-	down	RWR77862.1^auxin-responsive protein IAA27-like protein^54.43%	Q9ZSY8.1^RecName: Full=Auxin-responsive protein IAA27; AltName: Full=Auxin-induced protein 27; AltName: Full=Indoleacetic acid-induced protein 27; AltName: Full=Phytochrome-associated protein 2^52.92%	K14484|IAA|http://www.genome.jp/dbget-bin/www_bget?ko:K14484	NA	PF02309.15^AUX/IAA family
g17796_i0	others	others	down	-	up	XP_006450470.1^transcription factor HY5^57.23%	O24646.1^RecName: Full=Transcription factor HY5; AltName: Full=Protein LONG HYPOCOTYL 5; AltName: Full=bZIP transcription factor 56; Short=AtbZIP56^58.13%	K16241|HY5|http://www.genome.jp/dbget-bin/www_bget?ko:K16241	KOG1414^transcription factor^K	PF00170.20^bZIP transcription factor
g17853_i0	NAC	NAC	up	-	down	XP_015874383.1^NAC transcription factor 32-like isoform X1^41.72%	Q75HE5.1^RecName: Full=NAC domain-containing protein 2; Short=ONAC002; AltName: Full=OsNAC19; AltName: Full=Protein STRESS-RESPONSIVE NAC 1^39.88%	NA	NA	PF02365.14^No apical meristem (NAM) protein
g17997_i0	AP2/ERF-ERF	AP2/ERF->AP2/ERF-ERF	-	down	-	XP_021994798.1^ethylene-responsive transcription factor TINY-like^58.24%	Q9LYD3.1^RecName: Full=Dehydration-responsive element-binding protein 3; AltName: Full=Protein TINY 2^79.79%	K09286|EREBP|http://www.genome.jp/dbget-bin/www_bget?ko:K09286	NA	PF00847.19^AP2 domain
g18174_i0	MYB	MYB	up	-	down	OVA02055.1^SANT/Myb domain^58.29%	O23160.1^RecName: Full=Transcription factor MYB73; AltName: Full=Myb-related protein 73; Short=AtMYB73^52.01%	K09422|MYBP|http://www.genome.jp/dbget-bin/www_bget?ko:K09422	COG5147|KOG0048^transcription factor^K	PF00249.30^Myb-like DNA-binding domain
g18241_i0	others	others	-	-	up	RWR83345.1^Transcription factor^33.99%	NA	K04454|MEF2C|http://www.genome.jp/dbget-bin/www_bget?ko:K04454	COG5068|KOG0014^SRF-type transcription factor (DNA-binding and dimerisation domain)^K	PF00319.17^SRF-type transcription factor (DNA-binding and dimerisation domain)
g18269_i0	HD-ZIP	HD-ZIP	up	-	-	XP_010245638.1^PREDICTED: homeobox-leucine zipper protein HAT22-like^65.88%	P46604.1^RecName: Full=Homeobox-leucine zipper protein HAT22; AltName: Full=Homeodomain-leucine zipper protein HAT22; Short=HD-ZIP protein 22^54.52%	K09338|HD-ZIP|http://www.genome.jp/dbget-bin/www_bget?ko:K09338	KOG0483^homeobox-leucine zipper protein^K	PF00046.28^Homeobox domain
g18294_i0	others	others	-	-	up	RWR83345.1^Transcription factor^37.75%	Q7XJK8.1^RecName: Full=MADS-box transcription factor PHERES 2; AltName: Full=Agamous-like MADS-box protein AGL38^27.66%	NA	COG5068|KOG0014^SRF-type transcription factor (DNA-binding and dimerisation domain)^K	PF00319.17^SRF-type transcription factor (DNA-binding and dimerisation domain)
g18333_i0	AP2/ERF-ERF	AP2/ERF->AP2/ERF-ERF	down	-	up	PWA74923.1^AP2/ERF domain-containing protein^45.3%	P42736.2^RecName: Full=Ethylene-responsive transcription factor RAP2-3; AltName: Full=Cadmium-induced protein AS30; AltName: Full=Ethylene response factor 72; Short=ERF72; AltName: Full=Ethylene-responsive element binding protein; Short=AtEBP; AltName: Full=Protein RELATED TO APETALA2 3; Short=Related to AP2 3^42.2%	K09286|EREBP|http://www.genome.jp/dbget-bin/www_bget?ko:K09286	NA	PF00847.19^AP2 domain
g18396_i0	B3	B3	up	up	-	XP_006842572.1^B3 domain-containing protein Os05g0481400^51.81%	Q5KQI4.1^RecName: Full=B3 domain-containing protein Os05g0481400^43.73%	NA	NA	PF02362.20^B3 DNA binding domain
g18411_i0	TIFY	TIFY	-	up	up	RWR79480.1^protein TIFY 10A^49.63%	Q9LMA8.1^RecName: Full=Protein TIFY 10A; AltName: Full=Jasmonate ZIM domain-containing protein 1^39.06%	K13464|JAZ|http://www.genome.jp/dbget-bin/www_bget?ko:K13464	NA	PF06200.13^tify domain
g18464_i0	MYB	MYB	up	-	down	XP_011626780.1^transcription factor MYBS3^69.51%	Q9LVS0.1^RecName: Full=Transcription factor KUA1; AltName: Full=Myb-related protein H; Short=AtMYBH; Short=AtMYBS3; Short=MYBS3-homolg protein; AltName: Full=Protein KUODA1^53.94%	NA	NA	PF00249.30^Myb-like DNA-binding domain
g18500_i0	others	others	-	-	up	OVA10609.1^Transcription factor CBF/NF-Y/archaeal histone^59.06%	NA	NA	COG5208|KOG1657^factor y subunit^K	PF00808.22^Histone-like transcription factor (CBF/NF-Y) and archaeal histone
g18636_i0	TAZ	TAZ	up	up	-	XP_027126556.1^BTB/POZ and TAZ domain-containing protein 1-like^63.97%	Q9FMK7.1^RecName: Full=BTB/POZ and TAZ domain-containing protein 1; AltName: Full=BTB and TAZ domain protein 1^55.12%	NA	NA	PF00651.30^BTB/POZ domain
g18678_i0	NAC	NAC	up	up	-	RWR92741.1^NAC domain-containing protein 35^62.43%	Q9ZVP8.2^RecName: Full=NAC domain-containing protein 35; Short=ANAC035; AltName: Full=Protein LONG VEGETATIVE PHASE 1; Short=AtLOV1^88.37%	NA	NA	PF02365.14^No apical meristem (NAM) protein
g18740_i0	C3H	C3H	-	-	down	RWR87409.1^zinc finger CCCH domain-containing protein 56^59.38%	NA	NA	COG5063|KOG1677^zinc finger CCCH domain-containing protein^S	NA
g1886_i0	HD-ZIP	HD-ZIP	-	up	-	XP_010661562.1^PREDICTED: homeobox-leucine zipper protein ANTHOCYANINLESS 2 isoform X2^79.54%	Q0WV12.1^RecName: Full=Homeobox-leucine zipper protein ANTHOCYANINLESS 2; AltName: Full=HD-ZIP protein ANL2; AltName: Full=Homeodomain protein AHDP; AltName: Full=Homeodomain transcription factor ANL2^63.91%	K09338|HD-ZIP|http://www.genome.jp/dbget-bin/www_bget?ko:K09338	NA	PF01852.18^START domain
g18861_i0	NFY	NFY	up	-	down	XP_021685296.1^nuclear transcription factor Y subunit B-3-like^95.24%	Q9FGJ3.1^RecName: Full=Nuclear transcription factor Y subunit B-2; Short=AtNF-YB-2; AltName: Full=Transcriptional activator HAP3B^82.54%	NA	COG2036|KOG0869^Nuclear transcription factor Y subunit^K	PF00808.22^Histone-like transcription factor (CBF/NF-Y) and archaeal histone
g18960_i0	NAC	NAC	up	up	-	OVA01292.1^NAC domain^51.69%	O49697.1^RecName: Full=NAC domain-containing protein 71; Short=ANAC071^57.02%	NA	NA	PF02365.14^No apical meristem (NAM) protein
g19023_i0	GNAT	GNAT	-	down	-	XP_010270154.1^PREDICTED: N-acetyltransferase 9-like protein isoform X2^73.2%	A7SLC8.1^RecName: Full=N-acetyltransferase 9-like protein^55.11%	NA	KOG4135^Acetyltransferase (GNAT) family^G	PF13302.6^Acetyltransferase (GNAT) domain
g1904_i0	others	others	down	-	up	OVA19612.1^Signal transduction response regulator^67.27%	Q9SXL4.2^RecName: Full=Histidine kinase 1; AltName: Full=Arabidopsis histidine kinase 1; Short=AtHK1; AltName: Full=Protein AUTHENTIC HIS-KINASE 1^62.3%	NA	NA	PF02518.25^Histidine kinase-, DNA gyrase B-, and HSP90-like ATPase
g19188_i0	others	others	up	up	-	XP_010261698.1^PREDICTED: zinc finger protein CONSTANS-LIKE 2-like^56.3%	Q96502.1^RecName: Full=Zinc finger protein CONSTANS-LIKE 2^46.11%	NA	COG5641|KOG1601^Zinc finger protein^K	PF06203.13^CCT motif
g19192_i0	B3	B3	up	-	down	RWR85514.1^AP2/ERF and B3 domain-containing protein^58.92%	Q9ZWM9.1^RecName: Full=AP2/ERF and B3 domain-containing transcription factor RAV1; AltName: Full=Ethylene-responsive transcription factor RAV1; AltName: Full=Protein RELATED TO ABI3/VP1 1^53.24%	K09287|RAV|http://www.genome.jp/dbget-bin/www_bget?ko:K09287	NA	PF02362.20^B3 DNA binding domain
g19254_i0	GNAT	GNAT	-	-	down	PSS01430.1^Acyl-CoA N-acyltransferase protein^60.0%	NA	NA	COG1670^Acetyltransferase (GNAT) family^J	PF13302.6^Acetyltransferase (GNAT) domain
g19472_i0	MYB	MYB	-	-	up	XP_010258354.1^PREDICTED: myb-related protein 306^61.56%	P81392.1^RecName: Full=Myb-related protein 306^53.54%	K09422|MYBP|http://www.genome.jp/dbget-bin/www_bget?ko:K09422	COG5147|KOG0048^Transcription factor^K	PF00249.30^Myb-like DNA-binding domain
g19534_i0	bHLH	bHLH	up	up	-	XP_010255699.1^PREDICTED: transcription factor bHLH79-like^48.14%	Q69WS3.2^RecName: Full=Transcription factor BHLH094; AltName: Full=Basic helix-loop-helix protein 94; Short=OsbHLH094; AltName: Full=bHLH transcription factor bHLH094^51.98%	NA	NA	PF00010.25^Helix-loop-helix DNA-binding domain
g19540_i0	SAUR	SAUR	-	-	up	XP_010264205.1^PREDICTED: auxin-responsive protein SAUR36-like^52.33%	O22150.1^RecName: Full=Auxin-responsive protein SAUR36; AltName: Full=Protein RESPONSE TO AUXINS AND GIBBERELLINS 1; AltName: Full=Protein SENESCENCE-ASSOCIATED GENE 201; AltName: Full=Protein SMALL AUXIN UP RNA 36^44.57%	K14488|SAUR|http://www.genome.jp/dbget-bin/www_bget?ko:K14488	NA	PF02519.13^Auxin responsive protein
g19651_i0	NAC	NAC	-	-	down	XP_015874383.1^NAC transcription factor 32-like isoform X1^42.33%	Q75HE5.1^RecName: Full=NAC domain-containing protein 2; Short=ONAC002; AltName: Full=OsNAC19; AltName: Full=Protein STRESS-RESPONSIVE NAC 1^39.11%	NA	NA	PF02365.14^No apical meristem (NAM) protein
g1975_i0	others	others	up	-	down	RWR95528.1^two-component response regulator-like protein PRR37^61.25%	A2XFB7.2^RecName: Full=Two-component response regulator-like PRR73; AltName: Full=Pseudo-response regulator 73; Short=OsPRR73^50.39%	K12129|PRR7|http://www.genome.jp/dbget-bin/www_bget?ko:K12129	COG5641|KOG1601^Two-component response regulator-like^K	PF00072.23^Response regulator receiver domain
g19808_i0	AP2/ERF-ERF	AP2/ERF->AP2/ERF-ERF	down	-	up	XP_015872758.1^ethylene-responsive transcription factor ABR1-like, partial^50.34%	Q70II3.2^RecName: Full=Ethylene-responsive transcription factor ERF110^61.11%	NA	NA	PF00847.19^AP2 domain
g19819_i0	MYB	MYB	up	up	up	XP_010266817.1^PREDICTED: myb-related protein 308-like^71.37%	P81393.1^RecName: Full=Myb-related protein 308^66.81%	K09422|MYBP|http://www.genome.jp/dbget-bin/www_bget?ko:K09422	COG5147|KOG0048^Myb-like DNA-binding domain^K	PF00249.30^Myb-like DNA-binding domain
g20005_i0	others	others	up	-	down	RWR89489.1^transcription repressor OFP13-like protein isoform X2^45.26%	Q9SJ45.1^RecName: Full=Transcription repressor OFP15; AltName: Full=Ovate family protein 15; Short=AtOFP15^52.46%	NA	NA	PF04844.12^Transcriptional repressor, ovate
g20023_i0	MYB	MYB	up	up	down	EOY30297.1^GHMYB10, putative^51.27%	P10290.1^RecName: Full=Anthocyanin regulatory C1 protein^77.19%	K09422|MYBP|http://www.genome.jp/dbget-bin/www_bget?ko:K09422	COG5147|KOG0048^myb-like DNA-binding domain containing protein^K	PF00249.30^Myb-like DNA-binding domain
g20036_i0	bHLH	bHLH	up	up	-	XP_010249625.1^PREDICTED: transcription factor FER-LIKE IRON DEFICIENCY-INDUCED TRANSCRIPTION FACTOR-like^38.12%	Q700E3.1^RecName: Full=Transcription factor bHLH27; AltName: Full=Basic helix-loop-helix protein 27; Short=AtbHLH27; Short=bHLH 27; AltName: Full=Transcription factor EN 42; AltName: Full=bHLH transcription factor bHLH027^29.41%	NA	NA	PF00010.25^Helix-loop-helix DNA-binding domain
g20111_i0	ARR-A	ARR-A	up	-	down	OVA13291.1^Signal transduction response regulator^75.0%	Q4GZK2.1^RecName: Full=Two-component response regulator ORR9; AltName: Full=Type A response regulator 9; Short=OsRR9 >Q2RAP3.2 RecName: Full=Two-component response regulator ORR9; AltName: Full=OsRR9; AltName: Full=OsRRA1^76.92%	K14492|ARR-A|http://www.genome.jp/dbget-bin/www_bget?ko:K14492	COG5641|KOG1601^two-component response regulator^K	PF00072.23^Response regulator receiver domain
g20125_i0	DBP	DBP	down	down	up	RWR72265.1^LOW QUALITY PROTEIN: putative protein phosphatase 2C 75 isoform X2^62.16%	Q9ZW21.1^RecName: Full=Probable protein phosphatase 2C 24; Short=AtPP2C24^50.0%	K14497|PP2C|http://www.genome.jp/dbget-bin/www_bget?ko:K14497	COG0631|KOG0698^PP2Cc^T	PF00481.20^Protein phosphatase 2C
g20146_i0	WRKY	WRKY	-	-	up	RWR89094.1^putative WRKY transcription factor 28^56.41%	Q8VWJ2.1^RecName: Full=WRKY transcription factor 28; AltName: Full=WRKY DNA-binding protein 28^50.0%	NA	NA	PF03106.14^WRKY DNA -binding domain
g20204_i0	MYB	MYB	up	up	-	RWR77301.1^myb family transcription factor EFM^45.64%	Q9ZQ85.2^RecName: Full=Myb family transcription factor EFM; AltName: Full=MYB-domain transcription factor HHO4; AltName: Full=Protein EARLY FLOWERING MYB; AltName: Full=Protein HRS1 HOMOLOG 4^35.98%	NA	NA	PF00249.30^Myb-like DNA-binding domain
g20227_i0	others	others	-	-	up	RWR95560.1^agamous-like MADS-box protein AGL82^44.14%	NA	NA	COG5068|KOG0014^SRF-type transcription factor (DNA-binding and dimerisation domain)^K	PF00319.17^SRF-type transcription factor (DNA-binding and dimerisation domain)
g20260_i0	WRKY	WRKY	up	-	-	OVA02525.1^DNA-binding WRKY^48.74%	O64747.1^RecName: Full=Probable WRKY transcription factor 35; AltName: Full=WRKY DNA-binding protein 35^49.57%	NA	NA	PF03106.14^WRKY DNA -binding domain
g20293_i0	bHLH	bHLH	-	up	-	XP_022775819.1^transcription factor bHLH30^57.06%	Q9S7Y1.1^RecName: Full=Transcription factor bHLH30; AltName: Full=Basic helix-loop-helix protein 30; Short=AtbHLH30; Short=bHLH 30; AltName: Full=Transcription factor EN 53; AltName: Full=bHLH transcription factor bHLH030^66.32%	NA	NA	PF00010.25^Helix-loop-helix DNA-binding domain
g20334_i0	MADS	MADS	-	-	up	AAY25570.1^PI, partial^98.51%	Q07474.1^RecName: Full=Floral homeotic protein PMADS 2^61.9%	K09264|K09264|http://www.genome.jp/dbget-bin/www_bget?ko:K09264	COG5068|KOG0014^MADS-box transcription factor^K	PF00319.17^SRF-type transcription factor (DNA-binding and dimerisation domain)
g20423_i0	others	others	up	up	-	XP_006833091.1^zinc finger protein CONSTANS-LIKE 4^58.45%	O23379.2^RecName: Full=Putative zinc finger protein CONSTANS-LIKE 11^53.49%	NA	NA	PF00643.23^B-box zinc finger
g20440_i0	bHLH	bHLH	up	up	down	OVA09449.1^Myc-type^56.87%	Q8GWK7.1^RecName: Full=Transcription factor BEE 3; AltName: Full=Basic helix-loop-helix protein 50; Short=AtbHLH50; Short=bHLH 50; AltName: Full=Protein Brassinosteroid enhanced expression 3; AltName: Full=Transcription factor EN 76; AltName: Full=bHLH transcription factor bHLH050^81.52%	NA	NA	PF00010.25^Helix-loop-helix DNA-binding domain
g20497_i0	SPL	SPL	up	up	-	XP_010917555.1^PREDICTED: squamosa promoter-binding-like protein 18^48.99%	Q6YZE8.1^RecName: Full=Squamosa promoter-binding-like protein 16^35.69%	NA	NA	PF03110.13^SBP domain
g2059_i0	HD-ZIP	HD-ZIP	down	-	up	RWR88746.1^homeobox-leucine zipper protein HOX32-like protein^86.6%	A2XK30.1^RecName: Full=Homeobox-leucine zipper protein HOX32; AltName: Full=HD-ZIP protein HOX32; AltName: Full=Homeodomain transcription factor HOX32; AltName: Full=OsHox32^85.71%	K09338|HD-ZIP|http://www.genome.jp/dbget-bin/www_bget?ko:K09338	NA	PF01852.18^START domain
g20832_i0	WRKY	WRKY	up	-	-	XP_023526140.1^probable WRKY transcription factor 40 isoform X1^52.72%	Q9SAH7.1^RecName: Full=Probable WRKY transcription factor 40; AltName: Full=WRKY DNA-binding protein 40^39.64%	NA	NA	PF03106.14^WRKY DNA -binding domain
g20982_i0	MYB	MYB	-	down	down	XP_006838010.1^protein ODORANT1^56.41%	Q9C7U7.1^RecName: Full=Transcription factor MYB20; AltName: Full=Myb-related protein 20; Short=AtMYB20^60.27%	K09422|MYBP|http://www.genome.jp/dbget-bin/www_bget?ko:K09422	COG5147|KOG0048^Myb-like DNA-binding domain^K	PF00249.30^Myb-like DNA-binding domain
g21100_i0	bHLH	bHLH	-	up	up	XP_010272169.1^PREDICTED: transcription factor bHLH79-like isoform X2^67.53%	Q69WS3.2^RecName: Full=Transcription factor BHLH094; AltName: Full=Basic helix-loop-helix protein 94; Short=OsbHLH094; AltName: Full=bHLH transcription factor bHLH094^61.58%	NA	NA	PF00010.25^Helix-loop-helix DNA-binding domain
g21145_i0	C2C2-LSD	C2C2-LSD	up	up	-	XP_024173663.1^protein LOL1^90.63%	Q93ZB1.1^RecName: Full=Protein LOL1; AltName: Full=Protein LSD ONE LIKE 1; Short=AtLOL1; AltName: Full=Putative zinc finger LOL1^68.66%	NA	NA	PF06943.11^LSD1 zinc finger
g21168_i0	NAC	NAC	down	up	up	XP_010095416.1^NAC domain-containing protein 2^68.67%	Q7F2L3.1^RecName: Full=NAC domain-containing protein 48; Short=ONAC048; AltName: Full=OsNAC6; AltName: Full=Protein STRESS-RESPONSIVE NAC 2^58.65%	NA	NA	PF02365.14^No apical meristem (NAM) protein
g21440_i0	DBP	DBP	down	down	up	XP_010261579.1^PREDICTED: probable protein phosphatase 2C 51^61.44%	Q65XK7.1^RecName: Full=Protein phosphatase 2C 51; Short=OsPP2C51^50.29%	K14497|PP2C|http://www.genome.jp/dbget-bin/www_bget?ko:K14497	COG0631|KOG0698^phosphatase 2C^T	PF00481.20^Protein phosphatase 2C
g2178_i0	Jumonji	Jumonji	-	-	up	XP_010242027.1^PREDICTED: lysine-specific demethylase JMJ25^57.37%	Q9SSE9.1^RecName: Full=Lysine-specific demethylase JMJ25; AltName: Full=Jumonji domain-containing protein 25; AltName: Full=Lysine-specific histone demethylase JMJ25; AltName: Full=Protein INCREASE IN BONSAI METHYLATION 1; AltName: Full=Protein JUMONJI 25^31.51%	K15601|KDM3|http://www.genome.jp/dbget-bin/www_bget?ko:K15601	KOG1356^JmjC^K	PF08879.9^WRC
g21835_i0	AP2/ERF-ERF	AP2/ERF->AP2/ERF-ERF	-	-	down	NP_001306244.1^ethylene-responsive transcription factor ERF071^45.68%	Q6K7E6.1^RecName: Full=Ethylene-responsive transcription factor 1; AltName: Full=Ethylene-responsive element-binding factor 1; Short=EREBP-1; Short=OsEREBP1^39.92%	K09286|EREBP|http://www.genome.jp/dbget-bin/www_bget?ko:K09286	NA	PF00847.19^AP2 domain
g21843_i0	MYB	MYB	-	-	up	RWR94353.1^transcription factor MYB108^67.6%	Q9FGY3.1^RecName: Full=Transcription factor MYB78; AltName: Full=Myb-related protein 78; Short=AtMYB78^56.18%	K09422|MYBP|http://www.genome.jp/dbget-bin/www_bget?ko:K09422	COG5147|KOG0048^Transcription factor^K	PF00249.30^Myb-like DNA-binding domain
g2192_i0	SNF2	SNF2	up	up	-	XP_019055381.1^PREDICTED: SNF2 domain-containing protein CLASSY 3-like^47.89%	F4I8S3.1^RecName: Full=SNF2 domain-containing protein CLASSY 3; AltName: Full=Protein CHROMATIN REMODELING 31; Short=AtCHR31^41.0%	K10875|RAD54L, RAD54|http://www.genome.jp/dbget-bin/www_bget?ko:K10875	COG0553|KOG0390^SNF2 family N-terminal domain^L	PF00176.22^SNF2 family N-terminal domain
g21954_i0	SPL	SPL	-	down	down	XP_010919590.1^PREDICTED: squamosa promoter-binding-like protein 7^51.55%	Q01JD1.1^RecName: Full=Squamosa promoter-binding-like protein 7^33.14%	NA	NA	NA
g22106_i0	HMG	HMG	up	-	down	PSS00384.1^HMG1/2-like protein^66.67%	P26585.1^RecName: Full=HMG1/2-like protein; AltName: Full=Protein SB11^57.94%	NA	COG5648|KOG0381^high mobility group^K	PF00505.18^HMG (high mobility group) box
g22231_i0	MYB	MYB	-	up	-	XP_019076057.1^PREDICTED: transcription factor MYB59^51.83%	Q4JL76.1^RecName: Full=Myb-related protein MYBAS2^43.02%	K09422|MYBP|http://www.genome.jp/dbget-bin/www_bget?ko:K09422	COG5147|KOG0048^Transcription factor^K	PF00249.30^Myb-like DNA-binding domain
g22431_i0	C2H2	C2H2	up	-	down	XP_011000896.1^PREDICTED: zinc finger protein ZAT3-like^41.11%	Q9SIJ0.1^RecName: Full=Zinc finger protein ZAT2; AltName: Full=Protein DUO1-ACTIVATED ZINC FINGER 1^37.08%	NA	COG5048|KOG1721^zinc finger^K	PF13912.5^C2H2-type zinc finger
g22487_i0	MYB	MYB	down	down	up	XP_022769742.1^myb-related protein 308-like^58.22%	Q38850.1^RecName: Full=Transcription repressor MYB5; AltName: Full=AtM2; AltName: Full=Myb-related protein 5; Short=AtMYB5^69.12%	K09422|MYBP|http://www.genome.jp/dbget-bin/www_bget?ko:K09422	COG5147|KOG0048^Myb-like DNA-binding domain^K	PF00249.30^Myb-like DNA-binding domain
g22502_i0	HMG	HMG	-	up	up	PSS00384.1^HMG1/2-like protein^66.67%	P26585.1^RecName: Full=HMG1/2-like protein; AltName: Full=Protein SB11^57.94%	NA	COG5648|KOG0381^high mobility group^K	PF00505.18^HMG (high mobility group) box
g22723_i0	MADS	MADS	up	up	down	BAB70736.1^putative MADS-domain transcription factor MpMADS1^60.43%	O82794.1^RecName: Full=MADS-box protein AGL24; AltName: Full=Protein AGAMOUS-LIKE 24^47.32%	NA	COG5068|KOG0014^MADS-box protein^K	PF00319.17^SRF-type transcription factor (DNA-binding and dimerisation domain)
g22825_i0	AUX/IAA	AUX/IAA	up	up	-	RWR92661.1^auxin-responsive protein IAA25-like protein^48.09%	P0C128.1^RecName: Full=Auxin-responsive protein IAA25; AltName: Full=Indoleacetic acid-induced protein 25^45.03%	K14484|IAA|http://www.genome.jp/dbget-bin/www_bget?ko:K14484	NA	PF02309.15^AUX/IAA family
g2286_i0	NAC	NAC	down	-	up	XP_010937354.1^PREDICTED: putative NAC domain-containing protein 94^65.41%	Q9ZVH0.1^RecName: Full=Protein FEZ; AltName: Full=NAC domain-containing protein 9; Short=ANAC009^60.67%	NA	NA	PF02365.14^No apical meristem (NAM) protein
g22885_i0	MADS	MADS	down	down	down	OVA10080.1^Transcription factor^49.47%	Q4PSU4.1^RecName: Full=Agamous-like MADS-box protein AGL61; AltName: Full=Protein DIANA^44.72%	K09260|MEF2A|http://www.genome.jp/dbget-bin/www_bget?ko:K09260	COG5068|KOG0014^- MADS-box family gene with M-alpha type-box^K	PF00319.17^SRF-type transcription factor (DNA-binding and dimerisation domain)
g23089_i0	MADS	MADS	up	up	down	XP_007018574.2^PREDICTED: agamous-like MADS-box protein AGL66 isoform X2^43.2%	Q9LM46.1^RecName: Full=Agamous-like MADS-box protein AGL104^30.99%	K04454|MEF2C|http://www.genome.jp/dbget-bin/www_bget?ko:K04454	COG5068|KOG0014^MIKC MADS-domain protein^K	PF01486.16^K-box region
g23092_i0	B3	B3	down	-	up	XP_026398680.1^putative B3 domain-containing protein Os03g0621600^32.13%	Q8S2E6.1^RecName: Full=B3 domain-containing protein Os01g0723500^42.34%	NA	NA	PF02362.20^B3 DNA binding domain
g23117_i0	bHLH	bHLH	up	-	down	RWR77887.1^transcription factor bHLH93^54.74%	Q9LSL1.1^RecName: Full=Transcription factor bHLH93; AltName: Full=Basic helix-loop-helix protein 93; Short=AtbHLH93; Short=bHLH 93; AltName: Full=Transcription factor EN 47; AltName: Full=bHLH transcription factor bHLH093^53.62%	NA	NA	PF00010.25^Helix-loop-helix DNA-binding domain
g23158_i0	AP2/ERF-ERF	AP2/ERF->AP2/ERF-ERF	down	up	up	XP_006828652.1^ethylene-responsive transcription factor RAP2-3^54.67%	P42736.2^RecName: Full=Ethylene-responsive transcription factor RAP2-3; AltName: Full=Cadmium-induced protein AS30; AltName: Full=Ethylene response factor 72; Short=ERF72; AltName: Full=Ethylene-responsive element binding protein; Short=AtEBP; AltName: Full=Protein RELATED TO APETALA2 3; Short=Related to AP2 3^48.59%	K09286|EREBP|http://www.genome.jp/dbget-bin/www_bget?ko:K09286	NA	PF00847.19^AP2 domain
g23219_i0	C2C2-GATA	C2C2->C2C2-GATA	-	-	up	RWR94235.1^GATA transcription factor 16-like protein^50.86%	Q8LG10.2^RecName: Full=GATA transcription factor 15^42.86%	NA	COG5641|KOG1601^ZnF_GATA^K	PF00320.26^GATA zinc finger
g2332_i0	FAR1	FAR1	up	-	-	XP_027361490.1^protein FAR1-RELATED SEQUENCE 5-like^49.26%	Q9SZL8.1^RecName: Full=Protein FAR1-RELATED SEQUENCE 5^48.18%	NA	NA	PF10551.8^MULE transposase domain
g23740_i0	TIFY	TIFY	-	up	-	RWR79480.1^protein TIFY 10A^49.08%	Q9S7M2.1^RecName: Full=Protein TIFY 10B; AltName: Full=Jasmonate ZIM domain-containing protein 2^39.24%	K13464|JAZ|http://www.genome.jp/dbget-bin/www_bget?ko:K13464	NA	PF06200.13^tify domain
g23948_i0	others	others	-	-	up	XP_007726467.1^MADS-box transcription factor, other eukaryote^86.06%	Q5AFP3.1^RecName: Full=Transcription factor of morphogenesis MCM1^81.19%	K12412|MCM1|http://www.genome.jp/dbget-bin/www_bget?ko:K12412	COG5068|KOG0015^SRF-type transcription factor (DNA-binding and dimerisation domain)^K	PF00319.17^SRF-type transcription factor (DNA-binding and dimerisation domain)
g23973_i0	others	others	up	up	down	XP_010264549.1^PREDICTED: zinc finger protein CONSTANS-LIKE 7^48.68%	Q8RWD0.2^RecName: Full=Zinc finger protein CONSTANS-LIKE 16^40.87%	NA	COG5641|KOG1601^CCT motif^K	PF06203.13^CCT motif
g24123_i0	AP2/ERF-ERF	AP2/ERF->AP2/ERF-ERF	-	-	up	PSS35125.1^Ethylene-responsive transcription factor RAP2-11 like^53.27%	NA	K09286|EREBP|http://www.genome.jp/dbget-bin/www_bget?ko:K09286	NA	NA
g24534_i0	bHLH	bHLH	-	down	-	RWR77855.1^transcription factor FER-LIKE IRON DEFICIENCY-INDUCED TRANSCRIPTION FACTOR-like protein^47.74%	Q700E3.1^RecName: Full=Transcription factor bHLH27; AltName: Full=Basic helix-loop-helix protein 27; Short=AtbHLH27; Short=bHLH 27; AltName: Full=Transcription factor EN 42; AltName: Full=bHLH transcription factor bHLH027^27.62%	NA	NA	PF00010.25^Helix-loop-helix DNA-binding domain
g24666_i0	bHLH	bHLH	-	-	up	PIA43549.1^hypothetical protein AQUCO_01900147v1^46.73%	Q9ZVX2.2^RecName: Full=Transcription factor ABORTED MICROSPORES; AltName: Full=Basic helix-loop-helix protein 21; Short=AtbHLH21; Short=bHLH 21; AltName: Full=Transcription factor EN 48; AltName: Full=bHLH transcription factor bHLH021^38.11%	NA	NA	PF00010.25^Helix-loop-helix DNA-binding domain
g24883_i0	GNAT	GNAT	up	up	-	XP_002282836.1^PREDICTED: uncharacterized protein LOC100240811^72.29%	NA	NA	COG1670^Acetyltransferase (GNAT) family^J	PF13302.6^Acetyltransferase (GNAT) domain
g25154_i0	AP2/ERF-ERF	AP2/ERF->AP2/ERF-ERF	up	up	-	AKJ26296.1^ethylene responsive element binding factor 1^56.94%	O80337.2^RecName: Full=Ethylene-responsive transcription factor 1A; Short=AtERF1A; AltName: Full=Ethylene-responsive element-binding factor 1A; Short=EREBP-1A^50.92%	K09286|EREBP|http://www.genome.jp/dbget-bin/www_bget?ko:K09286	NA	PF00847.19^AP2 domain
g25331_i0	SET	SET	up	-	-	RWR81748.1^Auxin-induced protein^85.32%	O65695.1^RecName: Full=Auxin-responsive protein SAUR50; AltName: Full=Protein SMALL AUXIN UP RNA 50^73.83%	K14488|SAUR|http://www.genome.jp/dbget-bin/www_bget?ko:K14488	NA	PF02519.13^Auxin responsive protein
g25534_i0	MADS	MADS	down	down	-	RWR87037.1^MADS-box transcription factor 23 isoform X2^65.52%	Q40885.1^RecName: Full=Floral homeotic protein AGAMOUS; AltName: Full=pMADS3^43.09%	NA	COG5068|KOG0014^SRF-type transcription factor (DNA-binding and dimerisation domain)^K	PF00319.17^SRF-type transcription factor (DNA-binding and dimerisation domain)
g25621_i0	LOB	LOB	up	up	-	XP_006826695.1^LOB domain-containing protein 38^68.25%	Q9SN23.1^RecName: Full=LOB domain-containing protein 38; AltName: Full=ASYMMETRIC LEAVES 2-like protein 40; Short=AS2-like protein 40^53.2%	NA	NA	PF03195.13^Lateral organ boundaries (LOB) domain
g25684_i0	AP2/ERF-ERF	AP2/ERF->AP2/ERF-ERF	down	up	up	RWR88435.1^ethylene-responsive transcription factor 4-like protein^54.55%	Q40477.1^RecName: Full=Ethylene-responsive transcription factor 4; AltName: Full=Ethylene-responsive element-binding factor 3; Short=EREBP-3; AltName: Full=Ethylene-responsive element-binding factor 4 homolog; AltName: Full=NtERF3^49.55%	NA	NA	PF00847.19^AP2 domain
g2573_i0	HD-ZIP	HD-ZIP	down	-	-	XP_010245210.1^PREDICTED: homeobox-leucine zipper protein ROC3-like isoform X1^73.5%	A2ZAI7.2^RecName: Full=Homeobox-leucine zipper protein ROC3; AltName: Full=GLABR 2-like homeobox protein 3; AltName: Full=HD-ZIP protein ROC3; AltName: Full=Homeodomain transcription factor ROC3; AltName: Full=Protein RICE OUTERMOST CELL-SPECIFIC 3^56.16%	NA	NA	PF01852.18^START domain
g25776_i0	AUX/IAA	AUX/IAA	up	-	down	RWR75672.1^auxin-responsive protein IAA5-like protein^42.6%	Q0DWF2.2^RecName: Full=Auxin-responsive protein IAA10; AltName: Full=Indoleacetic acid-induced protein 10^54.26%	K14484|IAA|http://www.genome.jp/dbget-bin/www_bget?ko:K14484	NA	PF02309.15^AUX/IAA family
g25790_i0	FAR1	FAR1	down	-	up	RWR82329.1^protein FAR1-RELATED SEQUENCE 5-like protein^40.67%	NA	K17604|ZSWIM3|http://www.genome.jp/dbget-bin/www_bget?ko:K17604	NA	PF03101.14^FAR1 DNA-binding domain
g2607_i0	AP2/ERF-ERF	AP2/ERF->AP2/ERF-ERF	up	-	-	QAY29216.1^AINTEGUMENTA^69.93%	Q38914.2^RecName: Full=AP2-like ethylene-responsive transcription factor ANT; AltName: Full=Complementing a protein kinase C mutant protein 1; AltName: Full=Protein AINTEGUMENTA; AltName: Full=Protein DRAGON; AltName: Full=Protein OVULE MUTANT^75.82%	K09285|OVM, ANT|http://www.genome.jp/dbget-bin/www_bget?ko:K09285	NA	PF00847.19^AP2 domain
g27049_i0	NAC	NAC	down	-	up	ABK26029.1^unknown^63.54%	A0SPJ4.1^RecName: Full=NAC transcription factor NAM-B1; Short=TtNAM-B1^59.14%	NA	NA	PF02365.14^No apical meristem (NAM) protein
g27331_i0	SAUR	SAUR	-	-	down	XP_026395131.1^auxin-responsive protein SAUR50-like^45.9%	O65695.1^RecName: Full=Auxin-responsive protein SAUR50; AltName: Full=Protein SMALL AUXIN UP RNA 50^44.54%	K14488|SAUR|http://www.genome.jp/dbget-bin/www_bget?ko:K14488	NA	PF02519.13^Auxin responsive protein
g27332_i0	MYB	MYB	-	-	up	RWR72054.1^transcription factor MYB41-like protein^76.71%	Q9FLR1.1^RecName: Full=Transcription factor MYB29; AltName: Full=Myb-related protein 29; Short=AtMYB29; AltName: Full=Protein HIGH ALIPHATIC GLUCOSINOLATE 3; AltName: Full=Protein PRODUCTION OF METHIONINE-DERIVED GLUCOSINOLATE 2^64.79%	K09422|MYBP|http://www.genome.jp/dbget-bin/www_bget?ko:K09422	COG5147|KOG0048^Myblike DNAbinding domain containing protein^K	PF00249.30^Myb-like DNA-binding domain
g27534_i0	C2H2	C2H2	down	-	up	XP_006826707.1^zinc finger protein AZF3^41.96%	O22533.1^RecName: Full=Zinc finger protein ZAT6; AltName: Full=COLD INDUCED ZINC FINGER PROTEIN 2^76.47%	NA	COG5048|KOG1721^zinc finger^K	PF13912.5^C2H2-type zinc finger
g27543_i0	C2C2-GATA	C2C2->C2C2-GATA	-	-	up	RWR85623.1^GATA transcription factor 20-like protein^52.14%	Q8LG10.2^RecName: Full=GATA transcription factor 15^42.2%	NA	COG5641|KOG1601^Transcription factor^K	PF00320.26^GATA zinc finger
g27579_i0	MYB	MYB	up	-	down	XP_020522622.1^transcription factor MYB6^50.55%	Q9M2D9.1^RecName: Full=Transcription factor MYB41; AltName: Full=Myb-related protein 41; Short=AtMYB41; AltName: Full=Protein LATE MERISTEM IDENTITY 2^61.63%	K09422|MYBP|http://www.genome.jp/dbget-bin/www_bget?ko:K09422	COG5147|KOG0048^Myb-like DNA-binding domain^K	PF00249.30^Myb-like DNA-binding domain
g2767_i0	C2C2-GATA	C2C2->C2C2-GATA	down	down	-	OVA11301.1^zinc finger protein^59.39%	Q8W4H1.1^RecName: Full=GATA transcription factor 26^44.57%	NA	COG5641|KOG1601^GATA transcription factor^K	PF00320.26^GATA zinc finger
g2810_i0	HD-ZIP	HD-ZIP	-	-	up	XP_010657311.1^PREDICTED: homeobox-leucine zipper protein HDG2 isoform X4^78.22%	Q93V99.1^RecName: Full=Homeobox-leucine zipper protein PROTODERMAL FACTOR 2; AltName: Full=HD-ZIP protein PDF2; AltName: Full=Homeodomain transcription factor PDF2^77.4%	K09338|HD-ZIP|http://www.genome.jp/dbget-bin/www_bget?ko:K09338	NA	PF01852.18^START domain
g28210_i0	SPL	SPL	-	down	-	RWR77822.1^squamosa promoter-binding-like protein 14^61.78%	Q9M2Q6.1^RecName: Full=Squamosa promoter-binding-like protein 15^47.13%	NA	NA	PF03110.13^SBP domain
g28215_i0	AP2/ERF-ERF	AP2/ERF->AP2/ERF-ERF	-	down	-	XP_010252352.1^PREDICTED: ethylene-responsive transcription factor ERF036-like^55.44%	Q9LQ28.1^RecName: Full=Ethylene-responsive transcription factor ERF022^54.01%	NA	NA	PF00847.19^AP2 domain
g2827_i0	WRKY	WRKY	-	-	up	OVA04145.1^DNA-binding WRKY^51.21%	Q9FG77.1^RecName: Full=Probable WRKY transcription factor 2; AltName: Full=WRKY DNA-binding protein 2^36.83%	K18835|WRKY2|http://www.genome.jp/dbget-bin/www_bget?ko:K18835	NA	PF03106.14^WRKY DNA -binding domain
g28322_i0	bHLH	bHLH	up	-	down	OVA02928.1^Myc-type^69.85%	Q9SK91.2^RecName: Full=Transcription factor bHLH94; AltName: Full=Basic helix-loop-helix protein 94; Short=AtbHLH94; Short=bHLH 94; AltName: Full=Transcription factor EN 16; AltName: Full=bHLH transcription factor bHLH094^57.14%	NA	NA	PF00010.25^Helix-loop-helix DNA-binding domain
g28338_i0	AP2/ERF-ERF	AP2/ERF->AP2/ERF-ERF	up	-	-	QAY29216.1^AINTEGUMENTA^66.02%	Q84Z02.1^RecName: Full=AP2-like ethylene-responsive transcription factor CRL5; AltName: Full=Protein CROWN ROOTLESS 5; AltName: Full=Protein PLETHORA 8; Short=OsPLT8^26.73%	K09285|OVM, ANT|http://www.genome.jp/dbget-bin/www_bget?ko:K09285	NA	NA
g28510_i0	OFP	OFP	up	up	-	XP_018810338.1^PREDICTED: transcription repressor OFP6-like^52.94%	Q3EAL1.1^RecName: Full=Transcription repressor OFP6; AltName: Full=Ovate family protein 6; Short=AtOFP6^43.29%	NA	NA	PF04844.12^Transcriptional repressor, ovate
g2864_i0	others	others	-	up	up	XP_006845571.1^zinc finger protein CONSTANS-LIKE 4^59.69%	Q940T9.2^RecName: Full=Zinc finger protein CONSTANS-LIKE 4^48.7%	NA	COG5641|KOG1601^Zinc finger protein CONSTANS-LIKE^K	PF06203.13^CCT motif
g2898_i0	AP2/ERF-ERF	AP2/ERF->AP2/ERF-ERF	up	-	down	OVA09937.1^AP2/ERF domain^53.14%	Q9SK03.2^RecName: Full=Ethylene-responsive transcription factor RAP2-7; AltName: Full=Protein RELATED TO APETALA2 7; AltName: Full=Protein TARGET OF EAT 1^41.26%	K09284|AP2|http://www.genome.jp/dbget-bin/www_bget?ko:K09284	NA	PF00847.19^AP2 domain
g2900_i0	AUX/IAA	AUX/IAA	up	up	-	OVA08229.1^AUX/IAA protein^57.5%	Q9C5W9.1^RecName: Full=Auxin response factor 18^49.91%	K14486|K14486, ARF|http://www.genome.jp/dbget-bin/www_bget?ko:K14486	NA	PF06507.12^Auxin response factor
g29016_i0	GNAT	GNAT	-	-	down	PSS01430.1^Acyl-CoA N-acyltransferase protein^55.25%	NA	NA	COG1670^Acetyltransferase (GNAT) family^J	PF13302.6^Acetyltransferase (GNAT) domain
g2911_i0	HD-ZIP	HD-ZIP	down	-	-	XP_020526173.1^homeobox-leucine zipper protein ROC8 isoform X1^76.18%	Q69T58.2^RecName: Full=Homeobox-leucine zipper protein ROC8; AltName: Full=GLABRA 2-like homeobox protein 8; AltName: Full=HD-ZIP protein ROC8; AltName: Full=Homeodomain transcription factor ROC8; AltName: Full=Protein RICE OUTERMOST CELL-SPECIFIC 8^64.66%	K09338|HD-ZIP|http://www.genome.jp/dbget-bin/www_bget?ko:K09338	NA	PF01852.18^START domain
g29435_i0	HMG	HMG	up	-	down	RWR96175.1^high mobility group B protein 14^75.0%	O64702.2^RecName: Full=High mobility group B protein 14; AltName: Full=Nucleosome/chromatin assembly factor group D 14^69.05%	NA	COG5648|KOG0381^HMG (high mobility group) box^K	PF00505.18^HMG (high mobility group) box
g29437_i0	HMG	HMG	down	-	up	RWR96175.1^high mobility group B protein 14^77.38%	O64702.2^RecName: Full=High mobility group B protein 14; AltName: Full=Nucleosome/chromatin assembly factor group D 14^68.67%	NA	COG5648|KOG0381^HMG (high mobility group) box^K	PF00505.18^HMG (high mobility group) box
g29515_i0	AP2/ERF-ERF	AP2/ERF->AP2/ERF-ERF	down	down	-	PSR98595.1^Ethylene-responsive transcription factor^56.13%	Q94ID6.1^RecName: Full=Ethylene-responsive transcription factor 12; Short=AtERF12; AltName: Full=Ethylene-responsive element-binding factor 12; Short=EREBP-12^81.69%	NA	NA	PF00847.19^AP2 domain
g30238_i0	GNAT	GNAT	up	up	down	PIN25910.1^Glucosamine-phosphate N-acetyltransferase^68.72%	Q6Z1Y6.1^RecName: Full=Serotonin N-acetyltransferase 2, chloroplastic; Short=OsSNAT2; Flags: Precursor^58.9%	NA	NA	PF00583.24^Acetyltransferase (GNAT) family
g30268_i0	NAC	NAC	down	-	-	NP_001304057.1^NAC transcription factor 29^67.57%	K4BNG7.1^RecName: Full=NAC domain-containing protein 2; Short=SlNAP2^64.45%	NA	NA	PF02365.14^No apical meristem (NAM) protein
g30613_i0	NAC	NAC	down	-	up	XP_020254563.1^NAC transcription factor 29-like, partial^41.82%	O49255.1^RecName: Full=NAC transcription factor 29; Short=AtNAC029; AltName: Full=Protein NAC-LIKE, ACTIVATED BY AP3/PI; Short=AtNAP^38.86%	NA	NA	PF02365.14^No apical meristem (NAM) protein
g30973_i0	AP2/ERF-ERF	AP2/ERF->AP2/ERF-ERF	-	up	up	XP_016753183.1^PREDICTED: ethylene-responsive transcription factor ERF017-like^51.76%	Q9S7L5.1^RecName: Full=Ethylene-responsive transcription factor ERF018^45.88%	NA	NA	PF00847.19^AP2 domain
g30974_i0	AP2/ERF-ERF	AP2/ERF->AP2/ERF-ERF	-	up	-	XP_016753183.1^PREDICTED: ethylene-responsive transcription factor ERF017-like^51.26%	Q84QC2.1^RecName: Full=Ethylene-responsive transcription factor ERF017^46.32%	NA	NA	PF00847.19^AP2 domain
g31058_i0	WRKY	WRKY	-	-	up	RWR87050.1^putative WRKY transcription factor 75^82.93%	Q9FYA2.1^RecName: Full=Probable WRKY transcription factor 75; AltName: Full=WRKY DNA-binding protein 75^77.45%	NA	NA	PF03106.14^WRKY DNA -binding domain
g31442_i0	NFY	NFY	down	-	up	XP_007149200.1^hypothetical protein PHAVU_005G050000g^73.05%	Q8LCG7.2^RecName: Full=Nuclear transcription factor Y subunit C-2; Short=AtNF-YC-2; AltName: Full=Transcriptional activator HAP5B^66.67%	K08066|NFYC|http://www.genome.jp/dbget-bin/www_bget?ko:K08066	COG5208|KOG1657^Nuclear transcription factor Y subunit^K	PF00808.22^Histone-like transcription factor (CBF/NF-Y) and archaeal histone
g31828_i0	C3H	C3H	down	-	-	XP_010659729.1^PREDICTED: zinc finger CCCH domain-containing protein 3 isoform X2^72.66%	Q0JP11.2^RecName: Full=Zinc finger CCCH domain-containing protein 3; Short=OsC3H3^44.97%	K13152|ZMAT5|http://www.genome.jp/dbget-bin/www_bget?ko:K13152	COG5136|KOG3454^zinc finger CCCH domain-containing protein^A	PF06220.11^U1 zinc finger
g32098_i0	OFP	OFP	-	-	down	RWR86556.1^transcription repressor OFP4-like protein^52.22%	Q94CV1.1^RecName: Full=Transcription repressor OFP8; AltName: Full=OVATE family protein 8; Short=OsOFP8^52.78%	NA	NA	PF04844.12^Transcriptional repressor, ovate
g3214_i0	HB-BELL	HB-BELL	up	up	-	XP_010254984.1^PREDICTED: BEL1-like homeodomain protein 4^51.35%	Q9SW80.3^RecName: Full=BEL1-like homeodomain protein 2; Short=BEL1-like protein 2; AltName: Full=Protein SAWTOOTH 1^77.91%	NA	KOG0773^homeodomain protein^K	PF07526.10^Associated with HOX
g32145_i0	C2C2-LSD	C2C2-LSD	-	-	up	XP_018820173.1^PREDICTED: protein LOL2 isoform X2^55.56%	O65426.1^RecName: Full=Protein LOL2; AltName: Full=Protein LSD ONE LIKE 2; Short=AtLOL2; AltName: Full=Putative zinc finger LOL2^78.79%	NA	NA	PF06943.11^LSD1 zinc finger
g32638_i0	HD-ZIP	HD-ZIP	down	-	up	RWR91453.1^homeobox-leucine zipper protein HAT22^59.38%	P46604.1^RecName: Full=Homeobox-leucine zipper protein HAT22; AltName: Full=Homeodomain-leucine zipper protein HAT22; Short=HD-ZIP protein 22^82.05%	K09338|HD-ZIP|http://www.genome.jp/dbget-bin/www_bget?ko:K09338	KOG0483^homeobox-leucine zipper protein^K	PF00046.28^Homeobox domain
g33207_i0	AP2/ERF-ERF	AP2/ERF->AP2/ERF-ERF	-	up	-	XP_016753183.1^PREDICTED: ethylene-responsive transcription factor ERF017-like^53.01%	Q84QC2.1^RecName: Full=Ethylene-responsive transcription factor ERF017^47.24%	NA	NA	PF00847.19^AP2 domain
g33254_i0	WRKY	WRKY	-	-	down	XP_021677113.1^probable WRKY transcription factor 51^48.41%	Q8VWQ5.1^RecName: Full=Probable WRKY transcription factor 50; AltName: Full=WRKY DNA-binding protein 50^67.14%	NA	NA	PF03106.14^WRKY DNA -binding domain
g33719_i0	others	others	up	-	-	XP_015083521.1^transcription factor HY5 isoform X2^63.12%	Q9SM50.1^RecName: Full=Transcription factor HY5; AltName: Full=LeHY5; AltName: Full=tHY5^60.16%	K16241|HY5|http://www.genome.jp/dbget-bin/www_bget?ko:K16241	KOG1414^transcription factor^K	PF00170.20^bZIP transcription factor
g33817_i0	AP2/ERF-ERF	AP2/ERF->AP2/ERF-ERF	down	up	up	XP_008778306.1^ethylene-responsive transcription factor 12-like^57.14%	O80339.1^RecName: Full=Ethylene-responsive transcription factor 3; Short=AtERF3; AltName: Full=Ethylene-responsive element-binding factor 3; Short=EREBP-3^85.71%	NA	NA	PF00847.19^AP2 domain
g3444_i0	HB-BELL	HB-BELL	-	up	up	XP_006850433.1^BEL1-like homeodomain protein 4^38.46%	Q9LZM8.1^RecName: Full=BEL1-like homeodomain protein 9; Short=BEL1-like protein 9; AltName: Full=Protein BELLRINGER; AltName: Full=Protein LARSON; AltName: Full=Protein PENNYWISE; AltName: Full=Protein REPLUMLESS; AltName: Full=Protein VAAMANA^51.99%	NA	KOG0773^homeodomain protein^K	PF07526.10^Associated with HOX
g34649_i0	AP2/ERF-ERF	AP2/ERF->AP2/ERF-ERF	-	down	-	PSR91522.1^Ethylene-responsive transcription factor^59.39%	Q9CAN9.1^RecName: Full=Ethylene-responsive transcription factor ERF026^57.67%	NA	NA	PF00847.19^AP2 domain
g34705_i0	MTERF	MTERF	-	-	up	XP_023924122.1^uncharacterized protein LOC112035535^47.8%	NA	K15032|MTERFD|http://www.genome.jp/dbget-bin/www_bget?ko:K15032	KOG1267^mTERF^K	PF02536.13^mTERF
g3481_i0	trihelix	trihelix	-	down	down	XP_010250883.1^PREDICTED: trihelix transcription factor GTL1 isoform X1^55.17%	Q39117.1^RecName: Full=Trihelix transcription factor GT-2; AltName: Full=Trihelix DNA-binding protein GT-2^42.59%	NA	KOG4282^Transcription factor^K	PF13837.5^Myb/SANT-like DNA-binding domain
g3573_i0	MYB	MYB	-	-	down	XP_010652298.1^PREDICTED: uncharacterized protein LOC100246639 isoform X1^55.31%	Q94FL6.1^RecName: Full=Transcription factor MYB124; AltName: Full=Myb-related protein 124; Short=AtMYB124; AltName: Full=Protein FOUR LIPS^47.02%	K09422|MYBP|http://www.genome.jp/dbget-bin/www_bget?ko:K09422	COG5147|KOG0048^transcription factor^K	PF00249.30^Myb-like DNA-binding domain
g36259_i0	AP2/ERF-ERF	AP2/ERF->AP2/ERF-ERF	-	up	-	RWR95864.1^ethylene-responsive transcription factor ERF017^46.92%	Q84QC2.1^RecName: Full=Ethylene-responsive transcription factor ERF017^48.15%	NA	NA	PF00847.19^AP2 domain
g36553_i0	HD-ZIP	HD-ZIP	up	up	-	OVA11224.1^Helix-turn-helix motif^48.04%	Q9FN29.1^RecName: Full=Homeobox-leucine zipper protein ATHB-52; AltName: Full=HD-ZIP protein ATHB-52; AltName: Full=Homeodomain transcription factor ATHB-52^40.52%	NA	KOG0483^homeobox-leucine zipper protein^K	PF00046.28^Homeobox domain
g3684_i0	NAC	NAC	down	-	up	RWR92811.1^NAC domain-containing protein 37-like protein isoform X2^60.4%	Q84K00.2^RecName: Full=NAC domain-containing protein 78; Short=ANAC078; AltName: Full=Protein NTM1-like 11^56.73%	NA	NA	PF02365.14^No apical meristem (NAM) protein
g37358_i0	SAUR	SAUR	up	-	down	XP_019051513.1^PREDICTED: auxin-responsive protein SAUR67-like^51.66%	Q0WPR6.1^RecName: Full=Auxin-responsive protein SAUR65; AltName: Full=Protein SMALL AUXIN UP RNA 65^38.93%	NA	NA	PF02519.13^Auxin responsive protein
g37905_i0	GRF	GRF	up	up	-	RWR89315.1^growth-regulating factor 10^85.25%	Q6EPP9.1^RecName: Full=Growth-regulating factor 10; Short=OsGRF10; AltName: Full=Transcription activator GRF10^81.82%	NA	NA	PF08879.9^WRC
g3842_i0	HD-ZIP	HD-ZIP	-	-	up	XP_010258803.1^PREDICTED: homeobox-leucine zipper protein HAT4-like^66.24%	P46600.1^RecName: Full=Homeobox-leucine zipper protein HAT1; AltName: Full=Homeodomain-leucine zipper protein HAT1; Short=HD-ZIP protein 1^47.47%	K09338|HD-ZIP|http://www.genome.jp/dbget-bin/www_bget?ko:K09338	KOG0483^homeobox-leucine zipper protein^K	PF04618.11^HD-ZIP protein N terminus
g39167_i0	SAUR	SAUR	up	up	-	XP_010266109.1^PREDICTED: auxin-responsive protein SAUR67-like^53.64%	B7F8P5.1^RecName: Full=Auxin-responsive protein SAUR36; AltName: Full=Protein SMALL AUXIN UP RNA 36^46.27%	NA	NA	PF02519.13^Auxin responsive protein
g39234_i0	SAUR	SAUR	down	-	up	XP_006298805.1^auxin-responsive protein SAUR72^59.35%	Q9LTV3.1^RecName: Full=Auxin-responsive protein SAUR72; AltName: Full=Protein SMALL AUXIN UP RNA 72^59.35%	K14488|SAUR|http://www.genome.jp/dbget-bin/www_bget?ko:K14488	NA	PF02519.13^Auxin responsive protein
g39294_i0	SAUR	SAUR	down	-	up	XP_019450455.1^PREDICTED: auxin-responsive protein SAUR71-like^57.58%	Q9LTV3.1^RecName: Full=Auxin-responsive protein SAUR72; AltName: Full=Protein SMALL AUXIN UP RNA 72^57.5%	K14488|SAUR|http://www.genome.jp/dbget-bin/www_bget?ko:K14488	NA	PF02519.13^Auxin responsive protein
g39693_i0	HMG	HMG	up	-	-	ABK24816.1^unknown^59.7%	Q9MAT6.1^RecName: Full=High mobility group B protein 15; AltName: Full=Nucleosome/chromatin assembly factor group D 15^54.72%	NA	KOG0381|KOG2744^high mobility group^K	PF01388.20^ARID/BRIGHT DNA binding domain
g3993_i0	ARR-B	ARR-B	up	-	-	RWR75478.1^two-component response regulator ORR24-like protein^55.08%	Q5SML5.1^RecName: Full=Two-component response regulator ORR22; AltName: Full=OsRRB4^41.62%	K14491|ARR-B|http://www.genome.jp/dbget-bin/www_bget?ko:K14491	COG0745^two-component response regulator^K	PF00072.23^Response regulator receiver domain
g40669_i0	SAUR	SAUR	up	up	down	XP_010266110.1^PREDICTED: auxin-responsive protein SAUR64-like^52.98%	B7F8P5.1^RecName: Full=Auxin-responsive protein SAUR36; AltName: Full=Protein SMALL AUXIN UP RNA 36^43.94%	NA	NA	PF02519.13^Auxin responsive protein
g41084_i0	C2C2-LSD	C2C2-LSD	-	down	down	XP_018820173.1^PREDICTED: protein LOL2 isoform X2^52.38%	O65426.1^RecName: Full=Protein LOL2; AltName: Full=Protein LSD ONE LIKE 2; Short=AtLOL2; AltName: Full=Putative zinc finger LOL2^72.73%	NA	NA	PF06943.11^LSD1 zinc finger
g4210_i0	MYB	MYB	down	-	up	XP_010265860.1^PREDICTED: myb family transcription factor PHL5-like^58.42%	B8ANX9.1^RecName: Full=Protein PHOSPHATE STARVATION RESPONSE 1; Short=OsPHR1^53.06%	NA	NA	PF00249.30^Myb-like DNA-binding domain
g4237_i0	bZIP	bZIP	up	up	-	RWR87929.1^Basic-leucine zipper domain-containing protein^72.0%	Q99090.2^RecName: Full=Light-inducible protein CPRF2; AltName: Full=Common plant regulatory factor 2; Short=CPRF-2^59.04%	NA	NA	PF12498.7^Basic leucine-zipper C terminal
g4266_i0	ARR-B	ARR-B	down	-	up	XP_010268090.1^PREDICTED: two-component response regulator ARR2-like isoform X1^37.75%	Q5N6V8.2^RecName: Full=Two-component response regulator ORR26; AltName: Full=OsRRB6^47.65%	K14491|ARR-B|http://www.genome.jp/dbget-bin/www_bget?ko:K14491	COG0745^response regulator^K	PF00072.23^Response regulator receiver domain
g4407_i0	FAR1	FAR1	-	-	up	XP_015386948.1^protein FAR1-RELATED SEQUENCE 5-like^73.05%	Q9S793.2^RecName: Full=Protein FAR1-RELATED SEQUENCE 8^48.18%	NA	NA	PF10551.8^MULE transposase domain
g44210_i0	SAUR	SAUR	up	up	down	XP_010266109.1^PREDICTED: auxin-responsive protein SAUR67-like^53.21%	Q9C7Q8.1^RecName: Full=Auxin-responsive protein SAUR62; AltName: Full=Protein SMALL AUXIN UP RNA 62^43.62%	NA	NA	PF02519.13^Auxin responsive protein
g44422_i0	SAUR	SAUR	up	up	-	XP_010266109.1^PREDICTED: auxin-responsive protein SAUR67-like^52.98%	B7F8P5.1^RecName: Full=Auxin-responsive protein SAUR36; AltName: Full=Protein SMALL AUXIN UP RNA 36^44.68%	NA	NA	PF02519.13^Auxin responsive protein
g4562_i0	bHLH	bHLH	up	-	down	OVA12971.1^Myc-type^62.46%	Q9SRT2.1^RecName: Full=Transcription factor bHLH62; AltName: Full=Basic helix-loop-helix protein 62; Short=AtbHLH62; Short=bHLH 62; AltName: Full=Transcription factor EN 85; AltName: Full=bHLH transcription factor bHLH062^36.11%	NA	NA	PF00010.25^Helix-loop-helix DNA-binding domain
g4708_i0	TCP	TCP	-	-	down	XP_010256467.1^PREDICTED: transcription factor TCP8^54.37%	Q9C518.1^RecName: Full=Transcription factor TCP8^36.91%	NA	NA	PF03634.12^TCP family transcription factor
g4735_i0	C3H	C3H	-	down	down	XP_010270169.1^PREDICTED: zinc finger CCCH domain-containing protein 18-like isoform X1^73.54%	Q9SJ41.1^RecName: Full=Zinc finger CCCH domain-containing protein 18; Short=AtC3H18^53.65%	NA	NA	PF12872.6^OST-HTH/LOTUS domain
g48_i0	HSF	HSF	down	-	up	XP_020531402.1^heat stress transcription factor A-7a-like isoform X1^40.79%	P41151.2^RecName: Full=Heat stress transcription factor A-1a; Short=AtHsfA1a; AltName: Full=AtHsf-13; AltName: Full=Heat shock factor protein 1; Short=HSF 1; AltName: Full=Heat shock transcription factor 1; Short=HSTF 1^51.04%	K09419|HSFF|http://www.genome.jp/dbget-bin/www_bget?ko:K09419	COG5169|KOG0627^heat stress transcription factor^K	PF00447.16^HSF-type DNA-binding
g4812_i0	WRKY	WRKY	down	-	-	RWR89462.1^trihelix transcription factor GT-2-like protein^50.56%	Q39117.1^RecName: Full=Trihelix transcription factor GT-2; AltName: Full=Trihelix DNA-binding protein GT-2^45.13%	NA	NA	PF13837.5^Myb/SANT-like DNA-binding domain
g4904_i0	GRAS-SCL	GRAS->GRAS-SCL	down	down	-	OVA10283.1^Transcription factor GRAS^76.96%	Q9LPR8.1^RecName: Full=Scarecrow-like protein 3; Short=AtSCL3; AltName: Full=GRAS family protein 5; Short=AtGRAS-5^61.62%	NA	NA	PF03514.13^GRAS domain family
g49085_i0	SAUR	SAUR	up	up	-	XP_010266109.1^PREDICTED: auxin-responsive protein SAUR67-like^54.0%	Q9C7Q8.1^RecName: Full=Auxin-responsive protein SAUR62; AltName: Full=Protein SMALL AUXIN UP RNA 62^45.9%	NA	NA	PF02519.13^Auxin responsive protein
g4979_i0	DBP	DBP	up	down	down	RWR78116.1^putative protein phosphatase 2C 12^53.81%	Q6ZKL8.1^RecName: Full=Probable protein phosphatase 2C 66; Short=OsPP2C66^45.05%	NA	COG0631|KOG0698^phosphatase 2C^T	PF00481.20^Protein phosphatase 2C
g49835_i0	DBP	DBP	-	-	up	OCT44567.1^5-formyltetrahydrofolate cyclo-ligase^49.65%	P49914.2^RecName: Full=5-formyltetrahydrofolate cyclo-ligase; AltName: Full=5,10-methenyl-tetrahydrofolate synthetase; Short=MTHFS; Short=Methenyl-THF synthetase^37.7%	K01934|MTHFS|http://www.genome.jp/dbget-bin/www_bget?ko:K01934	COG0212|KOG3093^5-formyltetrahydrofolate cyclo-ligase^H	PF01812.19^5-formyltetrahydrofolate cyclo-ligase family
g5044_i0	others	others	down	-	up	RWR78321.1^PLATZ transcription factor family protein isoform 2^74.26%	NA	NA	NA	PF04640.13^PLATZ transcription factor
g5105_i0	HSF	HSF	up	up	-	XP_027096032.1^heat stress transcription factor A-6b-like isoform X1^57.3%	Q338B0.2^RecName: Full=Heat stress transcription factor A-2c; AltName: Full=Heat stress transcription factor 25; Short=OsHsf-25; AltName: Full=Heat stress transcription factor 6; Short=OsHSF6; Short=rHsf6^50.15%	K09419|HSFF|http://www.genome.jp/dbget-bin/www_bget?ko:K09419	COG5169|KOG0627^heat stress transcription factor^K	PF00447.16^HSF-type DNA-binding
g5122_i0	GRAS-SCL	GRAS->GRAS-SCL	up	up	-	XP_010254864.1^PREDICTED: scarecrow-like protein 4^55.22%	Q9FL03.1^RecName: Full=Scarecrow-like protein 4; Short=AtSCL4; AltName: Full=GRAS family protein 32; Short=AtGRAS-32^50.69%	NA	NA	PF03514.13^GRAS domain family
g5135_i0	SET	SET	up	-	down	XP_018809518.1^PREDICTED: protein plastid transcriptionally active 16, chloroplastic^58.22%	Q9STF2.1^RecName: Full=Protein PLASTID TRANSCRIPTIONALLY ACTIVE 16, chloroplastic; Short=pTAC16; Flags: Precursor^52.79%	NA	COG0702|KOG1203^NmrA-like family^G	PF09311.10^Rabaptin-like protein
g5254_i0	DBP	DBP	up	-	down	XP_020538100.1^probable protein phosphatase 2C 15 isoform X3^88.55%	Q0JMD4.2^RecName: Full=Probable protein phosphatase 2C 3; Short=OsPP2C03^83.61%	NA	COG0631|KOG0698^phosphatase 2C^T	PF00481.20^Protein phosphatase 2C
g5275_i0	MYC	MYC	-	up	-	XP_021895583.1^transcription factor MYC2-like^55.0%	Q39204.2^RecName: Full=Transcription factor MYC2; Short=AtMYC2; AltName: Full=Basic helix-loop-helix protein 6; Short=AtbHLH6; Short=bHLH 6; AltName: Full=Protein JASMONATE INSENSITIVE 1; AltName: Full=R-homologous Arabidopsis protein 1; Short=RAP-1; AltName: Full=Transcription factor EN 38; AltName: Full=Z-box binding factor 1 protein; AltName: Full=bHLH transcription factor bHLH006; AltName: Fu…	K13422|MYC2|http://www.genome.jp/dbget-bin/www_bget?ko:K13422	NA	PF14215.5^bHLH-MYC and R2R3-MYB transcription factors N-terminal
g5294_i0	DBP	DBP	down	down	up	OVA03087.1^Protein phosphatase 2C (PP2C)-like domain^74.52%	Q7XVF9.2^RecName: Full=Probable protein phosphatase 2C 39; Short=OsPP2C39^58.51%	NA	COG0631|KOG0700^phosphatase 2C^T	PF00481.20^Protein phosphatase 2C
g5304_i0	GRAS-SCL	GRAS->GRAS-SCL	down	-	-	RWR92801.1^scarecrow-like protein 1^68.18%	Q9SDQ3.1^RecName: Full=Scarecrow-like protein 1; Short=AtSCL1; AltName: Full=GRAS family protein 4; Short=AtGRAS-4^55.54%	NA	NA	PF03514.13^GRAS domain family
g5360_i0	bHLH	bHLH	up	-	down	RWR73793.1^transcription factor bHLH48-like protein^51.82%	Q3EAI1.1^RecName: Full=Transcription factor bHLH60; AltName: Full=Basic helix-loop-helix protein 60; Short=AtbHLH60; Short=bHLH 60; AltName: Full=Transcription factor EN 91; AltName: Full=bHLH transcription factor bHLH060^42.26%	NA	NA	PF00010.25^Helix-loop-helix DNA-binding domain
g5373_i0	GRAS-SCL	GRAS->GRAS-SCL	-	down	-	OVA10283.1^Transcription factor GRAS^78.57%	Q9LPR8.1^RecName: Full=Scarecrow-like protein 3; Short=AtSCL3; AltName: Full=GRAS family protein 5; Short=AtGRAS-5^65.13%	NA	NA	PF03514.13^GRAS domain family
g5407_i0	others	others	up	up	-	XP_010261698.1^PREDICTED: zinc finger protein CONSTANS-LIKE 2-like^58.68%	Q9SK53.1^RecName: Full=Zinc finger protein CONSTANS-LIKE 3^61.7%	NA	COG5641|KOG1601^Zinc finger protein^K	PF00643.23^B-box zinc finger
g5415_i0	bHLH	bHLH	up	-	-	RWR77022.1^transcription factor bHLH49^59.07%	Q9CAA9.1^RecName: Full=Transcription factor bHLH49; AltName: Full=Basic helix-loop-helix protein 49; Short=AtbHLH49; Short=bHLH 49; AltName: Full=Protein ACTIVATOR FOR CELL ELONGATION 1; AltName: Full=Transcription factor EN 82; AltName: Full=bHLH transcription factor bHLH049^45.22%	NA	NA	PF00010.25^Helix-loop-helix DNA-binding domain
g5429_i0	trihelix	trihelix	up	-	-	OVA15070.1^F-box domain^77.68%	Q570C0.2^RecName: Full=Protein TRANSPORT INHIBITOR RESPONSE 1; AltName: Full=Weak ethylene-insensitive protein 1^71.88%	K14485|TIR1|http://www.genome.jp/dbget-bin/www_bget?ko:K14485	KOG1947^transport inhibitor response^T	PF13516.5^Leucine Rich repeat
g5507_i0	FAR1	FAR1	-	up	up	RWR77504.1^protein FAR1-RELATED SEQUENCE 5^50.23%	Q9SZL8.1^RecName: Full=Protein FAR1-RELATED SEQUENCE 5^41.92%	NA	NA	PF03101.14^FAR1 DNA-binding domain
g5519_i0	others	others	up	up	-	RWR83532.1^transcription factor TGA2^75.0%	Q93XM6.1^RecName: Full=Transcription factor TGA9; AltName: Full=Protein TGACG (TGA) motif-binding protein 9; AltName: Full=bZIP transcription factor 21; Short=AtbZIP21^60.08%	K14431|TGA|http://www.genome.jp/dbget-bin/www_bget?ko:K14431	NA	PF14144.5^Seed dormancy control
g5605_i0	others	others	up	-	down	XP_010249152.1^PREDICTED: zinc finger protein CONSTANS-LIKE 14-like^45.62%	Q9C7E8.1^RecName: Full=Zinc finger protein CONSTANS-LIKE 15^39.92%	NA	NA	PF06203.13^CCT motif
g5697_i0	C3H	C3H	-	-	up	XP_010241841.1^PREDICTED: zinc finger CCCH domain-containing protein 32-like^71.25%	Q84W91.2^RecName: Full=Zinc finger CCCH domain-containing protein 32; Short=AtC3H32; AltName: Full=Zinc finger CCCH domain-containing protein ZFN-like 1^62.12%	NA	NA	PF00642.23^Zinc finger C-x8-C-x5-C-x3-H type (and similar)
g5790_i0	TCP	TCP	up	-	down	XP_006846954.1^transcription factor TCP8^53.63%	Q9C518.1^RecName: Full=Transcription factor TCP8^75.0%	NA	NA	PF03634.12^TCP family transcription factor
g5890_i0	bZIP	bZIP	-	down	-	OVA12613.1^Basic-leucine zipper domain^62.11%	Q6S4P4.2^RecName: Full=Transcription factor RF2b^61.08%	NA	NA	PF00170.20^bZIP transcription factor
g5943_i0	C2C2-GATA	C2C2->C2C2-GATA	-	down	down	XP_023897364.1^GATA transcription factor 8-like^54.37%	Q9SV30.1^RecName: Full=GATA transcription factor 8^73.26%	NA	COG5641|KOG1601^gata transcription factor^K	PF00320.26^GATA zinc finger
g6044_i0	TCP	TCP	-	down	-	XP_010932679.1^PREDICTED: T-complex protein 1 subunit theta^87.22%	Q94K05.1^RecName: Full=T-complex protein 1 subunit theta; Short=TCP-1-theta; AltName: Full=CCT-theta; AltName: Full=Chaperonin CCT8; AltName: Full=Chaperonin containing TCP1 8; AltName: Full=TCP1-ring complex^79.82%	K09500|CCT8|http://www.genome.jp/dbget-bin/www_bget?ko:K09500	KOG0362^T-complex protein 1 subunit^O	PF00118.23^TCP-1/cpn60 chaperonin family
g6047_i0	MYB	MYB	up	-	down	XP_010242411.1^PREDICTED: transcription factor RAX2-like isoform X3^55.18%	Q94FL6.1^RecName: Full=Transcription factor MYB124; AltName: Full=Myb-related protein 124; Short=AtMYB124; AltName: Full=Protein FOUR LIPS^49.66%	K09422|MYBP|http://www.genome.jp/dbget-bin/www_bget?ko:K09422	COG5147|KOG0048^transcription factor^K	PF00249.30^Myb-like DNA-binding domain
g6069_i0	MYB	MYB	down	-	up	OVA07982.1^SANT/Myb domain^67.41%	Q9LDR8.1^RecName: Full=Transcription factor MYB102; AltName: Full=Myb-related protein 102; Short=AtMYB102; AltName: Full=Myb-related protein M4; Short=AtM4^52.43%	K09422|MYBP|http://www.genome.jp/dbget-bin/www_bget?ko:K09422	COG5147|KOG0048^Transcription factor^K	PF00249.30^Myb-like DNA-binding domain
g6169_i0	others	others	up	-	-	XP_006844546.2^zinc finger protein CONSTANS-LIKE 13^48.91%	O22800.2^RecName: Full=Zinc finger protein CONSTANS-LIKE 14^38.94%	NA	NA	PF06203.13^CCT motif
g6199_i0	FAR1	FAR1	-	-	up	XP_004305434.1^PREDICTED: protein FAR1-RELATED SEQUENCE 5-like^57.47%	Q9SZL8.1^RecName: Full=Protein FAR1-RELATED SEQUENCE 5^35.38%	NA	NA	PF10551.8^MULE transposase domain
g6373_i0	AUX/IAA	AUX/IAA	up	-	down	RWR80956.1^auxin-responsive protein IAA30^71.6%	O24407.1^RecName: Full=Auxin-responsive protein IAA16; AltName: Full=Indoleacetic acid-induced protein 16^61.48%	K14484|IAA|http://www.genome.jp/dbget-bin/www_bget?ko:K14484	NA	PF02309.15^AUX/IAA family
g6448_i0	MTERF	MTERF	up	-	down	RWR88777.1^transcription termination factor MTEF1, chloroplastic^68.15%	Q84X53.2^RecName: Full=Transcription termination factor MTEF1, chloroplastic; AltName: Full=Mitochondrial transcription termination factor 1; AltName: Full=Protein EMBRYO DEFECTIVE 93; AltName: Full=Protein SINGLET OXYGEN-LINKED DEATH ACTIVATOR 10; Flags: Precursor^31.69%	K15032|MTERFD|http://www.genome.jp/dbget-bin/www_bget?ko:K15032	KOG1267^MTERF domain containing protein^K	PF02536.13^mTERF
g6464_i0	SET	SET	up	-	-	XP_010248880.1^PREDICTED: protein PLASTID TRANSCRIPTIONALLY ACTIVE 10 isoform X1^69.28%	F4JF21.1^RecName: Full=Protein PLASTID TRANSCRIPTIONALLY ACTIVE 10; Short=pTAC10; AltName: Full=Plastid-encoded RNA polymerase-associated protein 3; Short=PEP-associated protein 3; AltName: Full=Protein PIGMENT DEFECTIVE 312; Flags: Precursor^63.25%	NA	NA	NA
g6659_i0	C2C2-GATA	C2C2->C2C2-GATA	-	up	-	XP_021761914.1^GATA transcription factor 24-like^49.84%	Q8GXL7.2^RecName: Full=GATA transcription factor 24; AltName: Full=Protein TIFY 2B; AltName: Full=ZIM-like 1 protein^54.94%	NA	COG5641|KOG1601^gata transcription factor^K	PF06203.13^CCT motif
g6696_i0	others	others	-	-	down	XP_010906815.1^PREDICTED: transcription factor PIF4-like isoform X2^46.27%	Q10CH5.1^RecName: Full=Transcription factor PHYTOCHROME INTERACTING FACTOR-LIKE 13; Short=OsPIL13; Short=PIF-like protein 13; AltName: Full=Basic helix-loop-helix protein 152; Short=OsbHLH152; AltName: Full=OsPIL1^48.54%	K16189|PIF4|http://www.genome.jp/dbget-bin/www_bget?ko:K16189	NA	PF00010.25^Helix-loop-helix DNA-binding domain
g6762_i0	DBP	DBP	-	-	down	XP_006841313.1^probable protein phosphatase 2C 76^82.14%	Q6EN45.1^RecName: Full=Probable protein phosphatase 2C member 13, mitochondrial; Short=OsPP2C13; AltName: Full=Protein DOWNREGULATED IN CW-CMS 11; Flags: Precursor^69.05%	K17506|PPM1L, PP2CE|http://www.genome.jp/dbget-bin/www_bget?ko:K17506	COG0631|KOG0698^phosphatase 2C^T	PF00481.20^Protein phosphatase 2C
g6827_i0	NAC	NAC	down	up	up	XP_017639499.1^PREDICTED: NAC domain-containing protein 72-like^38.14%	Q9C932.1^RecName: Full=NAC domain-containing protein 19; Short=ANAC019; AltName: Full=Abscisic-acid-responsive NAC; Short=ANAC^43.21%	NA	NA	PF11947.7^Protein of unknown function (DUF3464)
g6834_i0	FAR1	FAR1	up	-	-	RWR75206.1^protein FAR1-RELATED SEQUENCE 5 isoform X1^58.13%	Q9SZL8.1^RecName: Full=Protein FAR1-RELATED SEQUENCE 5^46.52%	NA	NA	PF03101.14^FAR1 DNA-binding domain
g68507_i0	MADS	MADS	-	-	up	AAY25575.1^AG, partial^90.09%	Q40704.1^RecName: Full=MADS-box transcription factor 3; AltName: Full=OsMADS3; AltName: Full=Protein AGAMOUS-like; AltName: Full=RMADS222^61.21%	K09264|K09264|http://www.genome.jp/dbget-bin/www_bget?ko:K09264	COG5068|KOG0014^transcription factor^K	PF01486.16^K-box region
g686_i0	HSF	HSF	up	-	down	XP_018839503.1^PREDICTED: heat stress transcription factor A-2e-like^37.46%	Q6H6Q7.1^RecName: Full=Heat stress transcription factor A-3; AltName: Full=Heat stress transcription factor 7; Short=OsHsf-07^32.57%	K09419|HSFF|http://www.genome.jp/dbget-bin/www_bget?ko:K09419	COG5169|KOG0627^heat stress transcription factor^K	PF09745.8^Coiled-coil domain-containing protein 55 (DUF2040)
g689_i0	SNF2	SNF2	-	up	up	RWR81285.1^SNF2 domain-containing protein CLASSY 1-like protein^42.01%	F4K493.1^RecName: Full=SNF2 domain-containing protein CLASSY 2; AltName: Full=Protein CHROMATIN REMODELING 42^36.27%	K10875|RAD54L, RAD54|http://www.genome.jp/dbget-bin/www_bget?ko:K10875	COG0553|KOG0390^chromatin remodeling^L	PF00176.22^SNF2 family N-terminal domain
g701_i0	others	others	up	up	-	RWR96002.1^Signal transduction response regulator^66.64%	A1A697.1^RecName: Full=Probable histidine kinase 5; Short=OsHK5; AltName: Full=OsCRL3^64.48%	K14489|AHK2_3_4|http://www.genome.jp/dbget-bin/www_bget?ko:K14489	COG0642|KOG0519^Histidine kinase^T	PF03924.12^CHASE domain
g7019_i0	MYB	MYB	up	-	down	ACY66803.1^myb family transcription factor^66.57%	O80931.1^RecName: Full=Transcription factor AS1; AltName: Full=Myb-related protein 91; Short=AtMYB91; AltName: Full=Protein ASYMMETRIC LEAVES 1; AltName: Full=Protein PHANTASTICA; Short=AtPHAN^51.24%	K09422|MYBP|http://www.genome.jp/dbget-bin/www_bget?ko:K09422	COG5147|KOG0048^Transcription factor^K	PF00249.30^Myb-like DNA-binding domain
g7050_i0	NAC	NAC	down	down	-	XP_016701945.1^PREDICTED: protein CUP-SHAPED COTYLEDON 2-like^59.22%	O04017.1^RecName: Full=Protein CUP-SHAPED COTYLEDON 2; AltName: Full=NAC domain-containing protein 98; Short=ANAC098; AltName: Full=NAC domain-containing protein CUC2^52.38%	NA	NA	PF02365.14^No apical meristem (NAM) protein
g7081_i0	TCP	TCP	down	-	-	XP_010243010.1^PREDICTED: T-complex protein 1 subunit gamma^92.99%	Q84WV1.1^RecName: Full=T-complex protein 1 subunit gamma; Short=TCP-1-gamma; AltName: Full=CCT-gamma; AltName: Full=Chaperonin CCT3^87.59%	K09495|CCT3, TRIC5|http://www.genome.jp/dbget-bin/www_bget?ko:K09495	COG0459|KOG0364^T-complex protein 1 subunit^O	PF00118.23^TCP-1/cpn60 chaperonin family
g7220_i0	GRF	GRF	up	up	down	RWR73929.1^growth-regulating factor 6-like protein isoform X2^68.09%	O81001.1^RecName: Full=Growth-regulating factor 1; Short=AtGRF1; AltName: Full=Transcription activator GRF1^42.73%	NA	NA	NA
g7247_i0	MYB	MYB	down	-	up	XP_023639963.1^L10-interacting MYB domain-containing protein^36.92%	NA	NA	NA	PF12776.6^Myb/SANT-like DNA-binding domain
g7302_i0	MTERF	MTERF	down	-	-	RWR88817.1^Mitochodrial transcription termination factor-related^53.13%	NA	K15032|MTERFD|http://www.genome.jp/dbget-bin/www_bget?ko:K15032	KOG1267^mTERF^K	PF02536.13^mTERF
g7310_i0	B3	B3	up	-	down	RWR80863.1^hypothetical protein CKAN_00952200^54.85%	Q9ZWM9.1^RecName: Full=AP2/ERF and B3 domain-containing transcription factor RAV1; AltName: Full=Ethylene-responsive transcription factor RAV1; AltName: Full=Protein RELATED TO ABI3/VP1 1^55.19%	NA	NA	PF02362.20^B3 DNA binding domain
g7313_i0	AP2/ERF-ERF	AP2/ERF->AP2/ERF-ERF	down	-	up	XP_010261706.1^PREDICTED: ethylene-responsive transcription factor RAP2-12^48.43%	Q9LUM4.2^RecName: Full=Ethylene-responsive transcription factor RAP2-2; Short=AtRAP2.2; AltName: Full=Protein RELATED TO APETALA2 2^44.21%	K09286|EREBP|http://www.genome.jp/dbget-bin/www_bget?ko:K09286	NA	PF00847.19^AP2 domain
g733_i0	FAR1	FAR1	-	-	down	XP_017620235.1^PREDICTED: protein FAR1-RELATED SEQUENCE 5^30.65%	Q9SZL8.1^RecName: Full=Protein FAR1-RELATED SEQUENCE 5^29.36%	NA	NA	PF04434.16^SWIM zinc finger
g7486_i0	Jumonji	Jumonji	up	-	down	RWR82844.1^lysine-specific demethylase JMJ30 isoform X1^66.54%	Q8RWR1.1^RecName: Full=Lysine-specific demethylase JMJ30; Short=AtJMJ30; AltName: Full=JmjC domain-containing protein 30; AltName: Full=Jumonji domain-containing protein 5; Short=AtJMJD5^56.41%	K10277|KDM8, JMJD5|http://www.genome.jp/dbget-bin/www_bget?ko:K10277	KOG2132^lysine-specific demethylase^BT	PF13621.5^Cupin-like domain
g7570_i0	others	others	-	-	up	RWR85924.1^putative transcription factor PosF21 isoform X1^62.06%	Q6S4P4.2^RecName: Full=Transcription factor RF2b^61.21%	NA	NA	PF00170.20^bZIP transcription factor
g7590_i0	DBP	DBP	up	-	down	XP_010266045.1^PREDICTED: probable protein phosphatase 2C 60^78.55%	Q5Z8P0.1^RecName: Full=Probable protein phosphatase 2C 60; Short=OsPP2C60^74.54%	K01102|PDP|http://www.genome.jp/dbget-bin/www_bget?ko:K01102	COG0631|KOG0700^phosphatase 2C^T	PF00481.20^Protein phosphatase 2C
g7684_i0	WRKY	WRKY	down	-	up	XP_010244474.1^PREDICTED: probable WRKY transcription factor 31^61.53%	Q9C519.1^RecName: Full=WRKY transcription factor 6; AltName: Full=WRKY DNA-binding protein 6; Short=AtWRKY6^49.15%	NA	NA	PF03106.14^WRKY DNA -binding domain
g7729_i0	others	others	up	-	-	XP_010262959.1^PREDICTED: transcription factor E2FA-like^68.86%	Q9FNY0.1^RecName: Full=Transcription factor E2FA; AltName: Full=E2F transcription factor-3; Short=AtE2F3^49.68%	K06620|E2F3|http://www.genome.jp/dbget-bin/www_bget?ko:K06620	KOG2577^transcription factor^K	PF16421.4^E2F transcription factor CC-MB domain
g7814_i0	OFP	OFP	up	-	-	XP_021597891.1^BTB/POZ domain and ankyrin repeat-containing protein NPR1 isoform X1^64.56%	Q5D0W8.1^RecName: Full=BTB/POZ domain and ankyrin repeat-containing protein NPR1; Short=OsNPR1; AltName: Full=NPR1 homolog 1; Short=OsNH1^55.78%	K14508|NPR1|http://www.genome.jp/dbget-bin/www_bget?ko:K14508	COG0666|KOG0504^Regulatory protein^BD	PF12313.7^NPR1/NIM1 like defence protein C terminal
g792_i0	others	others	down	-	up	XP_010249044.1^PREDICTED: histidine kinase 3-like^71.82%	Q9C5U1.1^RecName: Full=Histidine kinase 3; AltName: Full=Arabidopsis histidine kinase 3; Short=AtHK3; AltName: Full=Protein AUTHENTIC HIS-KINASE 3; AltName: Full=Protein ORESARA 12^63.18%	K14489|AHK2_3_4|http://www.genome.jp/dbget-bin/www_bget?ko:K14489	COG0642|KOG0519^Histidine kinase^T	PF03924.12^CHASE domain
g7955_i0	DBP	DBP	down	-	-	OVA00530.1^Protein phosphatase 2C (PP2C)-like domain^70.28%	Q8GY60.1^RecName: Full=Probable protein phosphatase 2C 52; Short=AtPP2C52^67.75%	NA	COG0631|KOG0698^phosphatase 2C^T	PF00481.20^Protein phosphatase 2C
g8008_i0	MYB	MYB	down	down	-	XP_010255718.1^PREDICTED: myb family transcription factor PHL11 isoform X1^59.33%	Q94A57.1^RecName: Full=Protein PHR1-LIKE 2; AltName: Full=Myb family transcription factor PHL2^53.93%	NA	NA	PF14379.5^MYB-CC type transfactor, LHEQLE motif
g8080_i0	HD-ZIP	HD-ZIP	up	-	-	XP_019463617.1^PREDICTED: homeobox-leucine zipper protein ATHB-6-like^49.25%	NA	K09338|HD-ZIP|http://www.genome.jp/dbget-bin/www_bget?ko:K09338	NA	PF02183.17^Homeobox associated leucine zipper
g8094_i0	MTERF	MTERF	up	-	-	XP_011623706.1^transcription termination factor MTERF5, chloroplastic^73.05%	F4JVI3.1^RecName: Full=Transcription termination factor MTERF5, chloroplastic; AltName: Full=Mitochondrial transcription termination factor 5; AltName: Full=Protein MTERF DEFECTIVE IN ARABIDOPSIS 1; Flags: Precursor^71.33%	K15032|MTERFD|http://www.genome.jp/dbget-bin/www_bget?ko:K15032	KOG1267^mTERF^K	PF02536.13^mTERF
g8225_i0	TCP	TCP	up	up	-	RWR86633.1^transcription factor TCP9-like protein^44.88%	O64647.1^RecName: Full=Transcription factor TCP9^40.6%	NA	COG0086|KOG0260^DNA-directed RNA polymerase^K	PF03634.12^TCP family transcription factor
g8232_i0	MYB	MYB	-	-	down	OVA03928.1^SANT/Myb domain^52.41%	Q9SQQ9.1^RecName: Full=Myb-related protein 2; AltName: Full=Myb family transcription factor PHL9; AltName: Full=Protein NITROGEN STARVATION RESPONSE 1; Short=AtNSR1; AltName: Full=Protein PHR1-LIKE 9^31.02%	NA	NA	PF05623.11^Protein of unknown function (DUF789)
g8341_i0	bZIP	bZIP	-	down	down	XP_011621894.1^bZIP transcription factor 53^67.61%	Q9LZP8.1^RecName: Full=bZIP transcription factor 53; Short=AtbZIP53^52.11%	NA	NA	PF00170.20^bZIP transcription factor
g8405_i0	TCP	TCP	up	-	down	XP_010257089.1^PREDICTED: transcription factor TCP15-like isoform X1^57.23%	Q9C9L2.1^RecName: Full=Transcription factor TCP15; Short=AtTCP15^85.11%	NA	NA	PF03634.12^TCP family transcription factor
g8478_i0	HB-BELL	HB-BELL	-	-	down	XP_010275541.1^PREDICTED: BEL1-like homeodomain protein 11^49.26%	Q9FXG8.1^RecName: Full=BEL1-like homeodomain protein 10; Short=BEL1-like protein 10^44.86%	NA	KOG0773^homeodomain protein^K	PF07526.10^Associated with HOX
g8559_i0	HMG	HMG	up	-	down	PSS30238.1^Leucine-rich repeat-containing protein^45.45%	P40619.1^RecName: Full=HMG1/2-like protein^64.71%	NA	NA	PF00505.18^HMG (high mobility group) box
g8771_i0	MTERF	MTERF	up	up	-	XP_006836761.1^transcription termination factor MTERF9, chloroplastic^66.93%	Q9FM80.1^RecName: Full=Transcription termination factor MTERF9, chloroplastic; AltName: Full=Mitochondrial transcription termination factor 9; AltName: Full=Protein TWIRT1; Flags: Precursor^68.43%	K15032|MTERFD|http://www.genome.jp/dbget-bin/www_bget?ko:K15032	KOG1267^mTERF^K	PF02536.13^mTERF
g8934_i0	FAR1	FAR1	-	-	down	XP_023918479.1^protein FAR1-RELATED SEQUENCE 5-like^50.0%	Q9SZL8.1^RecName: Full=Protein FAR1-RELATED SEQUENCE 5^33.5%	NA	NA	PF03101.14^FAR1 DNA-binding domain
g898_i0	B3-ARF	B3->B3-ARF	up	-	down	CBA11999.1^putative auxin response factor 1^70.75%	Q6YVY0.1^RecName: Full=Auxin response factor 7^59.27%	K14486|K14486, ARF|http://www.genome.jp/dbget-bin/www_bget?ko:K14486	NA	PF06507.12^Auxin response factor
g9021_i0	C3H	C3H	down	-	up	XP_010244375.1^PREDICTED: zinc finger CCCH domain-containing protein 20^52.65%	O82199.1^RecName: Full=Zinc finger CCCH domain-containing protein 20; Short=AtC3H20^51.21%	NA	NA	PF00642.23^Zinc finger C-x8-C-x5-C-x3-H type (and similar)
g9179_i0	bZIP	bZIP	up	up	-	XP_010905948.1^PREDICTED: transcription factor TGA4 isoform X1^77.32%	Q39237.2^RecName: Full=Transcription factor TGA1; AltName: Full=DNA-binding protein TGA1a-like protein; AltName: Full=bZIP transcription factor 47; Short=AtbZIP47^62.06%	K14431|TGA|http://www.genome.jp/dbget-bin/www_bget?ko:K14431	NA	PF14144.5^Seed dormancy control
g926_i0	Jumonji	Jumonji	-	up	-	XP_010262342.1^PREDICTED: lysine-specific demethylase JMJ18^54.5%	C0SUT9.1^RecName: Full=Putative lysine-specific demethylase JMJ16; AltName: Full=Jumonji domain-containing protein 16; AltName: Full=Lysine-specific histone demethylase JMJ16; AltName: Full=Protein JUMONJI 16^47.08%	K11446|KDM5, JARID1|http://www.genome.jp/dbget-bin/www_bget?ko:K11446	KOG1246^lysine-specific demethylase JMJ14-like^S	PF02373.21^JmjC domain, hydroxylase
g9287_i0	NAC	NAC	down	-	up	RWR93101.1^NAC domain-containing protein^68.66%	Q9ZVH0.1^RecName: Full=Protein FEZ; AltName: Full=NAC domain-containing protein 9; Short=ANAC009^52.04%	NA	NA	PF02365.14^No apical meristem (NAM) protein
g9301_i0	NAC	NAC	-	down	down	XP_020539598.1^protein NTM1-like 9 isoform X2^47.87%	B5X570.1^RecName: Full=NAC domain-containing protein 14; Short=ANAC014; AltName: Full=Protein NTM1-like 2^50.0%	NA	NA	PF02365.14^No apical meristem (NAM) protein
g9305_i0	bHLH	bHLH	up	-	down	XP_020532221.1^transcription factor bHLH94 isoform X2^54.29%	Q56YJ8.1^RecName: Full=Transcription factor FAMA; AltName: Full=Basic helix-loop-helix protein 97; Short=AtbHLH97; Short=bHLH 97; AltName: Full=Transcription factor EN 14; AltName: Full=bHLH transcription factor bHLH097^56.46%	NA	NA	PF00010.25^Helix-loop-helix DNA-binding domain
g9356_i0	HSF	HSF	up	-	down	PQM40037.1^heat stress transcription factor A-7a^62.34%	Q338B0.2^RecName: Full=Heat stress transcription factor A-2c; AltName: Full=Heat stress transcription factor 25; Short=OsHsf-25; AltName: Full=Heat stress transcription factor 6; Short=OsHSF6; Short=rHsf6^57.39%	K09419|HSFF|http://www.genome.jp/dbget-bin/www_bget?ko:K09419	COG5169|KOG0627^heat stress transcription factor^K	PF00447.16^HSF-type DNA-binding
g947_i0	bHLH	bHLH	up	up	-	RWR87635.1^transcription factor LHW^41.7%	Q9XIN0.1^RecName: Full=Transcription factor LHW; AltName: Full=BHLH transcription factor delta; Short=bHLH delta; AltName: Full=Basic helix-loop-helix protein 156; Short=AtbHLH156; Short=bHLH 156; AltName: Full=Protein LONESOME HIGHWAY; AltName: Full=bHLH transcription factor bHLH156^31.16%	NA	NA	PF14215.5^bHLH-MYC and R2R3-MYB transcription factors N-terminal
g9514_i0	others	others	up	-	down	XP_010245572.1^PREDICTED: zinc finger protein MAGPIE-like^56.36%	Q9ZWA6.1^RecName: Full=Zinc finger protein MAGPIE; AltName: Full=Protein POLLEN SPECIFIC GENE 3; AltName: Full=Protein indeterminate-domain 3; Short=AtIDD3^48.5%	NA	COG5048|KOG1721^Zinc finger protein^K	PF00096.25^Zinc finger, C2H2 type
g9594_i0	others	others	-	down	-	RWR95204.1^transcription initiation factor TFIID subunit 13-like protein^58.78%	Q6NQH4.1^RecName: Full=Transcription initiation factor TFIID subunit 13; AltName: Full=TBP-associated factor 13; Short=AtTAF13^46.53%	K03127|TAF13|http://www.genome.jp/dbget-bin/www_bget?ko:K03127	COG5248|KOG3901^transcription initiation factor^K	PF02269.15^Transcription initiation factor IID, 18kD subunit
g9611_i0	MYB	MYB	down	-	-	RVX23236.1^Transcription factor MYB44^60.42%	O23160.1^RecName: Full=Transcription factor MYB73; AltName: Full=Myb-related protein 73; Short=AtMYB73^52.6%	K09422|MYBP|http://www.genome.jp/dbget-bin/www_bget?ko:K09422	COG5147|KOG0048^transcription factor^K	PF00249.30^Myb-like DNA-binding domain
g9702_i0	GRAS-SCL	GRAS->GRAS-SCL	up	up	-	XP_010272258.1^PREDICTED: scarecrow-like protein 32^65.15%	Q9SN22.1^RecName: Full=Scarecrow-like protein 32; Short=AtSCL32; AltName: Full=GRAS family protein 18; Short=AtGRAS-18^56.34%	NA	NA	PF03514.13^GRAS domain family
g9718_i0	others	others	-	down	-	XP_010260866.1^PREDICTED: membrane-bound transcription factor site-2 protease homolog isoform X1^50.93%	F4JUU5.2^RecName: Full=Membrane-bound transcription factor site-2 protease homolog; AltName: Full=Endopeptidase S2P^43.01%	K07765|MBTPS2|http://www.genome.jp/dbget-bin/www_bget?ko:K07765	COG0750|KOG2921^Peptidase family M50^O	PF02163.21^Peptidase family M50
g972_i0	B3-ARF	B3->B3-ARF	up	up	-	RWR82674.1^auxin response factor 19-like protein isoform X1^69.64%	Q0D9R7.2^RecName: Full=Auxin response factor 19; AltName: Full=OsARF7a^63.64%	NA	NA	PF06507.12^Auxin response factor
g9755_i0	TCP	TCP	up	up	-	XP_010249094.1^PREDICTED: transcription factor TCP20-like^74.03%	Q9LSD5.1^RecName: Full=Transcription factor TCP20^52.42%	NA	NA	PF03634.12^TCP family transcription factor
g9760_i0	HMG	HMG	down	-	up	OMO85170.1^hypothetical protein COLO4_21713^71.28%	Q9SUP7.1^RecName: Full=High mobility group B protein 6; AltName: Full=Nucleosome/chromatin assembly factor group D 06; Short=Nucleosome/chromatin assembly factor group D 6; AltName: Full=WRKY transcription factor 53; Short=AtWRKY53; Short=WRKY DNA-binding protein 53^50.98%	K09273|UBTF|http://www.genome.jp/dbget-bin/www_bget?ko:K09273	COG5648|KOG0381^HMG (high mobility group) box^K	PF00505.18^HMG (high mobility group) box
g9929_i0	others	others	down	-	up	XP_010936965.1^PREDICTED: transcription initiation factor IIE subunit beta^78.52%	P79011.2^RecName: Full=Transcription initiation factor IIE subunit beta; Short=TFIIE-beta^26.64%	K03137|TFIIE2, GTF2E2, TFA2|http://www.genome.jp/dbget-bin/www_bget?ko:K03137	KOG3095|KOG4197^PPR repeat^K	PF02186.14^TFIIE beta subunit core domain
g9998_i0	GRAS-SCL	GRAS->GRAS-SCL	up	-	down	OVA13172.1^Transcription factor GRAS^71.75%	Q9SN22.1^RecName: Full=Scarecrow-like protein 32; Short=AtSCL32; AltName: Full=GRAS family protein 18; Short=AtGRAS-18^45.71%	NA	NA	PF03514.13^GRAS domain family
Gene_ID	Subfamily	tf_Family	CK_vs_DS regulated	CK_vs_DS_R regulated	DS_vs_DS_R regulated	Nr Annotation	Swiss-Prot Annotation	KEGG Annotation	eggNOG Annotation	Pfam Annotation
Note: CK, well-watered treatment; DS, drought stress treatment; DS_R, drought-rehydration treatment.
