# Supplementary material for: Transcriptomic and metabolomic profiling reveals the drought tolerance mechanism of Illicium difengpi (Schisandraceae)
Source: Front Plant Sci. 2024 Jan 8;14:1284135. doi: 10.3389/fpls.2023.1284135 (PMC10800416; doi:10.3389/fpls.2023.1284135)
Supplement: Supplementary file 2 [file DataSheet_2.zip › Data Sheet 2/Table6.xls]

## Sheet: Sheet1
Metabolites identified from I. difengpi
Meta_ID	Compound name	Class	kegg ID	Ionization model	Relative Area
					CK				DS_R				DS
					CK1	CK2	CK3	CK4	DS_R1	DS_R2	DS_R3	DS_R4	DS1	DS2	DS3	DS4
kz005188	Synephrine	Alkaloids	--	Positive	344000	355000	400000	407000	435000	416000	452000	445000	638000	649000	594000	642000
kz001598	Stachydrine	Alkaloids	--	Positive	164000	197000	159000	162000	217000	223000	212000	226000	153000	195000	177000	153000
kz000028	Putrescine	Alkaloids	ko00330,ko00472,ko00480,ko00960,ko01100,ko01110,ko02010	Positive	17200	10100	14200	14400	49300	57500	51000	53900	43300	48900	45400	36500
kz000041	Cadaverine	Alkaloids	ko00310,ko00480,ko00960,ko01100,ko01110	Positive	47300	42100	56900	57100	104000	95300	74500	87100	47200	39400	44700	39500
kz000445	Spermidine	Alkaloids	ko00330,ko00410,ko00480,ko00940,ko01100,ko02010	Positive	127000	165000	168000	147000	276000	233000	183000	220000	319000	275000	336000	363000
kz000240	Trans-Zeatin-9-N-Glucoside	Alkaloids	--	Positive	1820000	1910000	1980000	1920000	2770000	2740000	2790000	2810000	2020000	2170000	2100000	2090000
kz000241	Trans-Zeatin-O-Glucoside	Alkaloids	ko00908,ko01110	Positive	11100	7600	6630	10300	12900	11200	8940	10600	17200	9610	10900	11800
kz001098	Aminopurine	Alkaloids	--	Positive	75700	69200	67200	82000	72000	71600	72500	76700	58900	56200	54000	65300
kz000231	5-Aminolevulinate	Alkaloids	ko00260,ko00860,ko01100,ko01110,ko02010	Positive	860000	874000	797000	838000	923000	974000	994000	951000	1520000	1460000	1550000	1660000
kz004021	6-Deoxyfagomine	Alkaloids	--	Positive	85600	86500	88800	106000	92200	78800	89700	79900	168000	158000	170000	160000
kz001103	6-Hydroxynicotinic acid	Alkaloids	ko00760,ko01100	Positive	90000	73900	60600	90700	65600	58800	86100	52500	72800	73100	88700	91200
kz001101	Trigonelline	Alkaloids	ko00760	Positive	1410000	1430000	1280000	1140000	392000	481000	374000	470000	1420000	1510000	1720000	1730000
kz003089	Acancifoliuside	Alkaloids	--	Positive	2380000	2940000	2520000	2740000	3000000	2900000	2970000	2410000	2920000	3430000	3410000	3150000
kz002857	5-(2-Hydroxypropyl)-hygrine	Alkaloids	--	Positive	31600	29400	33600	33500	5500	6890	9720	11100	17100	20700	20000	22500
kz004035	3-Indoleacrylic acid	Alkaloids	--	Positive	5240000	4840000	4740000	5910000	5840000	6310000	5710000	5580000	10700000	10300000	11500000	9970000
kz000233	N,N-Dimethyl-5-methoxytryptamine	Alkaloids	--	Positive	1070000	1170000	1260000	1410000	289000	534000	536000	741000	3330000	2780000	3180000	3020000
kz003562	4-O-(6'-O-D-Xylopyranosyl)-sitosterol	Alkaloids	--	Negative	72800	63800	57300	54800	259000	241000	235000	260000	354000	389000	478000	380000
kz001117	Cocamidopropyl betaine	Alkaloids	--	Positive	50500	49700	68900	42100	58000	46200	73600	52400	65200	80100	59500	60800
kz001119	10-Formyl-THF	Alkaloids	ko00670,ko00970,ko01100,ko01200	Positive	108000	136000	101000	120000	54100	48400	44200	46900	106000	92200	104000	104000
kz001120	Betanin	Alkaloids	--	Positive	106000	122000	163000	139000	24100	72200	106000	111000	70200	56900	61700	81700
kz004762	2-Hydroxy-5,8,11,14,17-icosapentaenoyloxy]propyl-2-(trimethylammonio)ethyl phosphate	Alkaloids	--	Positive	105000	110000	137000	127000	194000	183000	193000	195000	343000	309000	310000	276000
kz004763	3-Hydroxypropyl palmitate glc-glucosamine	Alkaloids	--	Positive	131000	113000	150000	151000	349000	367000	371000	292000	173000	166000	179000	165000
kz002419	Ergotamine	Alkaloids	--	Negative	273000	289000	293000	237000	496000	457000	502000	426000	813000	764000	783000	712000
kz001096	Choline	Alkaloids	ko00260,ko00564,ko01100,ko02010	Positive	3890000	4200000	4070000	3800000	4430000	4620000	3960000	4450000	4860000	4810000	4850000	4430000
kz004756	N-Benzylmethylene isomethylamine	Alkaloids	--	Positive	4020000	3680000	3340000	3400000	1280000	1360000	1330000	1340000	1340000	1400000	1550000	1440000
kz001205	Serotonin	Alkaloids	ko00380,ko01100	Positive	6010000	6500000	7690000	7810000	7980000	7820000	8260000	8180000	13400000	13500000	12500000	13800000
kz000277	3-Indoleacetonitrile	Alkaloids	ko00380,ko01100	Positive	14000	5680	11000	16200	8120	7530	9710	12200	19600	21300	13000	16500
kz000283	Methoxyindoleacetic acid	Alkaloids	ko00380	Positive	249000	227000	223000	240000	249000	271000	251000	243000	420000	422000	443000	434000
kz001198	Indole	Alkaloids	ko00380,ko00400,ko00402,ko01100,ko01110	Positive	61100	52700	38700	68300	59100	67000	58000	57700	76700	74700	84500	76600
kz003173	2-Aminoisobutyric acid	Amino acids and derivatives	--	Positive	2620000	2430000	2240000	2480000	2450000	2500000	2880000	3080000	2980000	3250000	2960000	2960000
kz000314	N,N-Dimethylglycine	Amino acids and derivatives	ko00260,ko01100	Positive	130000	125000	95700	120000	132000	140000	109000	87100	69100	121000	94100	127000
kz000327	Trans-4-Hydroxy-L-proline	Amino acids and derivatives	ko00330,ko01100,ko02010	Positive	858000	783000	793000	779000	896000	868000	922000	921000	1470000	1380000	1480000	1450000
kz000329	L-Isoleucine	Amino acids and derivatives	ko00280,ko00290,ko00460,ko00960,ko00966,ko00970,ko01100,ko01110,ko01210,ko01230,ko02010	Positive	963000	1020000	967000	950000	1000000	922000	910000	1080000	1630000	1800000	1710000	1750000
kz000330	L-Leucine	Amino acids and derivatives	ko00280,ko00290,ko00966,ko00970,ko01100,ko01110,ko01210,ko01230,ko02010	Positive	6240000	6140000	6620000	6300000	6500000	6760000	6910000	7260000	10700000	10500000	11700000	12400000
kz000403	Glutathione reduced form	Amino acids and derivatives	ko00270,ko00480,ko01100,ko02010	Negative	985000	1070000	957000	953000	1370000	1250000	1320000	1440000	1830000	1800000	1710000	2030000
kz000378	L-Tryptophan	Amino acids and derivatives	ko00260,ko00380,ko00400,ko00901,ko00966,ko00970,ko00998,ko01100,ko01110,ko01210,ko01230	Negative	1260000	1200000	1220000	1120000	1380000	1420000	1380000	1380000	2230000	2140000	2270000	2020000
kz000389	Val-Leu	Amino acids and derivatives	--	Positive	131000	142000	128000	148000	251000	220000	261000	244000	242000	235000	237000	227000
kz000407	S-(5'-Adenosy)-L-homocysteine	Amino acids and derivatives	ko00270,ko01100,ko01230	Positive	10800	10200	11500	14600	13000	12000	17700	12400	16100	19100	15800	12400
kz000020	S-Adenosylmethionine	Amino acids and derivatives	ko00261,ko00270,ko00330,ko00908,ko01100,ko01110,ko01230,ko04122	Positive	647000	635000	591000	604000	449000	435000	314000	537000	599000	651000	605000	712000
kz001765	(E)-N-(4-Hydroxycinnamoyl)tyrosine	Amino acids and derivatives	--	Positive	13200	13100	16300	22300	4340	11800	18800	19900	27600	25800	26100	17800
kz000021	L-Glutaminyl-L-valyl-L-valyl-L-cysteine	Amino acids and derivatives	--	Positive	489000	416000	457000	435000	222000	716000	718000	849000	302000	322000	292000	260000
kz000408	Oxidized Glutathione	Amino acids and derivatives	--	Negative	10900	14400	18100	21200	25500	26300	24500	33400	43900	50200	42300	44200
kz000005	L-Cysteine	Amino acids and derivatives	ko00260,ko00270,ko00311,ko00332,ko00430,ko00460,ko00480,ko00730,ko00770,ko00920,ko00970,ko01100,ko01110,ko01200,ko01230,ko04122	Negative	1850	1860	1350	2770	2810	1980	2900	3490	4330	4160	4840	3310
kz000003	L-Serine	Amino acids and derivatives	ko00260,ko00261,ko00270,ko00460,ko00600,ko00630,ko00920,ko00970,ko01100,ko01110,ko01200,ko01230,ko02010	Positive	274000	263000	259000	323000	241000	217000	288000	280000	467000	432000	430000	434000
kz000332	L-AsparticAcid	Amino acids and derivatives	ko00220,ko00250,ko00260,ko00261,ko00270,ko00300,ko00340,ko00410,ko00460,ko00710,ko00760,ko00770,ko00970,ko01100,ko01110,ko01200,ko01210,ko01230,ko02010	Negative	372000	397000	374000	366000	896000	882000	899000	1010000	541000	525000	525000	545000
kz000331	L-Asparagine	Amino acids and derivatives	ko00250,ko00460,ko00970,ko01100,ko01110,ko01230	Positive	61300	62600	36800	53600	97000	106000	92300	99800	103000	111000	104000	105000
kz000322	L-(-)-Threonine	Amino acids and derivatives	ko00260,ko00261,ko00290,ko00860,ko00970,ko01100,ko01110,ko01230,ko02010	Positive	290000	270000	233000	303000	210000	197000	176000	194000	218000	243000	223000	267000
kz000338	L-Glutamine	Amino acids and derivatives	ko00220,ko00230,ko00240,ko00250,ko00630,ko00750,ko00910,ko00970,ko01100,ko01230,ko02010	Positive	6270000	6330000	6880000	6970000	2270000	2410000	2580000	2630000	2320000	2180000	2210000	2750000
kz000320	L-Valine	Amino acids and derivatives	ko00280,ko00290,ko00311,ko00460,ko00770,ko00966,ko00970,ko01100,ko01110,ko01210,ko01230,ko02010	Positive	2150000	2330000	2280000	2200000	1640000	1600000	1560000	1580000	2570000	2620000	2690000	2610000
kz000343	L-Methionine	Amino acids and derivatives	ko00270,ko00966,ko00970,ko01100,ko01110,ko01210,ko01230	Positive	59500	62300	64100	70000	62200	63000	74800	81200	47300	46900	58700	48100
km0233	5-oxoproline	Amino acids and derivatives	ko00480,ko01100	Positive	1710000	1680000	1260000	1360000	3010000	3150000	3440000	2950000	3260000	3020000	2730000	3670000
kz000317	Histamine	Amino acids and derivatives	ko00340,ko01100,ko01110	Positive	75500	63500	64700	86200	78900	73200	66400	66800	63400	67800	77300	68000
kz000318	L-Proline	Amino acids and derivatives	ko00330,ko00332,ko00970,ko01100,ko01110,ko01230,ko02010	Positive	2940000	2740000	2910000	2560000	2830000	2480000	2970000	3180000	2070000	2120000	2390000	2200000
kz000341	L-Glutamic acid	Amino acids and derivatives	ko00220,ko00250,ko00330,ko00332,ko00340,ko00430,ko00480,ko00630,ko00650,ko00660,ko00860,ko00910,ko00970,ko01100,ko01110,ko01200,ko01210,ko01230,ko02010	Positive	2570000	2500000	2370000	2320000	2980000	2850000	2350000	2370000	2590000	2870000	3160000	2660000
kz000350	3-Hydroxy-3-methylpentane-1,5-dioic acid	Amino acids and derivatives	--	Negative	1650000	1510000	1900000	1830000	2920000	3140000	2910000	3150000	1890000	1840000	1900000	1890000
km0085	L-Pipecolic acid	Amino acids and derivatives	ko00310,ko00960,ko01100,ko01110	Positive	1390000	1390000	1280000	1070000	3030000	3470000	2730000	2900000	2710000	3370000	3310000	2940000
kz000391	L-(-)-Cystine	Amino acids and derivatives	ko00270,ko01100,ko02010	Positive	444000	400000	483000	517000	264000	288000	257000	316000	240000	303000	248000	211000
kz000339	L-(+)-Lysine	Amino acids and derivatives	ko00300,ko00310,ko00780,ko00960,ko00970,ko01100,ko01110,ko01210,ko01230,ko02010	Positive	6660000	6850000	8070000	7340000	2560000	2480000	2370000	2760000	2740000	2700000	2690000	2610000
kz000360	L-(+)-Arginine	Amino acids and derivatives	ko00220,ko00261,ko00330,ko00472,ko00970,ko01100,ko01110,ko01230,ko02010	Positive	97200	138000	150000	131000	219000	173000	112000	85000	189000	147000	122000	148000
kz000344	L-Histidine	Amino acids and derivatives	ko00340,ko00410,ko00970,ko01100,ko01110,ko01230,ko02010	Positive	289000	297000	344000	312000	87500	127000	52200	111000	98800	110000	128000	86700
kz000355	1-Methylhistidine	Amino acids and derivatives	ko00340,ko01100	Positive	92700	92100	112000	101000	105000	107000	86800	105000	109000	132000	108000	105000
kz000011	N-Acetyl-L-glutamic acid	Amino acids and derivatives	ko00220,ko01100,ko01110,ko01210,ko01230	Negative	45300	41900	42500	42700	16500	15600	16800	20100	14600	14900	19500	16900
km0872	Nα-Acetyl-L-glutamine	Amino acids and derivatives	--	Negative	747000	666000	673000	724000	769000	777000	735000	756000	861000	738000	818000	869000
kz000337	Proline betaine(ProBet)	Amino acids and derivatives	--	Positive	69600	54000	76000	59500	97900	103000	78900	94900	87600	73800	87400	74800
kz000372	H-HomoArg-OH	Amino acids and derivatives	--	Positive	9510	24100	21900	21000	28100	21100	16800	11700	7270	10200	11500	6120
kz000334	L-Tyramine	Amino acids and derivatives	ko00350,ko00950,ko01100,ko01110	Positive	24900	26900	22900	18100	13500	13800	13800	14300	245000	276000	270000	296000
kz005396	Cyclo(Ser-Pro)	Amino acids and derivatives	--	Positive	28300	30500	31800	38600	36200	29400	41200	37500	22200	19300	23900	25800
kz000371	Glycylisoleucine	Amino acids and derivatives	--	Positive	27900	37500	33100	34600	55400	53000	63200	54800	84300	86000	86500	86800
kz000354	L-Phenylalanine	Amino acids and derivatives	ko00360,ko00400,ko00460,ko00940,ko00960,ko00966,ko00970,ko00998,ko01100,ko01110,ko01210,ko01230,ko02010	Positive	2770000	2730000	2810000	2790000	1150000	1190000	1200000	1240000	1340000	1350000	1370000	1420000
kz000366	L-(-)-Tyrosine	Amino acids and derivatives	ko00130,ko00261,ko00350,ko00360,ko00400,ko00460,ko00730,ko00940,ko00950,ko00965,ko00966,ko00970,ko00998,ko01100,ko01110,ko01210,ko01230	Positive	3720000	3370000	3170000	3670000	461000	458000	440000	436000	1370000	1370000	1370000	1370000
kz000700	Cyanidin-3-O-glucoside (Kuromanin)	Anthocyanins	ko00942	Positive	2630000	2710000	2640000	2520000	3450000	3900000	4080000	4240000	8070000	7240000	8330000	8890000
kz000698	Cyanidin-3-O-galactoside	Anthocyanins	--	Positive	3270000	2080000	2800000	3170000	4140000	4390000	4060000	3890000	9130000	9000000	8480000	9300000
kz000691	Peonidin	Anthocyanins	--	Positive	133000	136000	128000	121000	418000	1510000	1400000	1460000	1130000	1280000	1230000	1390000
kz000695	Pelargonidin-3-O-glucoside	Anthocyanins	ko00942,ko01100,ko01110	Positive	38100	45500	50400	50300	88600	105000	88500	83600	35400	26300	29600	36500
kz002203	petunidin-O-pentoside	Anthocyanins	--	Positive	3080000	2450000	3030000	2960000	4490000	4270000	3640000	3950000	8980000	8870000	8070000	9940000
kz000703	Delphinidin-3-O-glucoside (Mirtillin)	Anthocyanins	ko00942	Positive	135000	243000	291000	180000	219000	243000	288000	259000	548000	570000	830000	756000
kz000701	Peonidin-3-O-glucoside	Anthocyanins	ko00942	Positive	99100	82900	94200	103000	636000	755000	724000	709000	320000	290000	271000	344000
kz000704	Cyanidin-O-syringic acid	Anthocyanins	--	Negative	267000	247000	266000	211000	372000	344000	406000	385000	988000	985000	896000	1080000
kz000724	Cyanidin-3-O-rutinoside (Keracyanin)	Anthocyanins	ko00942	Positive	842000	837000	864000	834000	737000	846000	783000	831000	2180000	1890000	1710000	2230000
kz002651	Peonidin-3-O-rutinoside	Anthocyanins	--	Positive	596000	388000	814000	733000	247000	294000	296000	382000	1150000	1150000	1130000	1230000
kz003678	Petunidin-3-(6''-p-Coumaroylglucoside)	Anthocyanins	--	Positive	1690000	1920000	1690000	1840000	433000	1410000	1410000	1490000	4260000	4480000	4890000	3620000
kz004418	Cyanidin-3-O-caffeoylsophoroside	Anthocyanins	--	Positive	11200	15800	13600	15000	18400	15500	23000	21300	32500	28500	38200	36100
kz005189	Naringenin chalcone	Chalcones	ko00941,ko01100,ko01110	Positive	1060000	1070000	1030000	1210000	434000	428000	445000	450000	459000	483000	441000	445000
kz001188	Esculin(6,7-DihydroxyCoumarin-6-glucoside)	Coumarins	--	Negative	443000	404000	428000	467000	583000	591000	582000	644000	556000	538000	605000	559000
km1116	6,7-dihydroxycoumarin 6-O-quinic acid	Coumarins	--	Positive	26400	23500	33900	27700	30400	27200	29000	33300	10500	8570	9000	7670
km1117	6,7-dihydroxycoumarin 7-O-quinic acid	Coumarins	--	Negative	589000	603000	548000	558000	493000	526000	492000	540000	143000	128000	127000	103000
kz001190	Scopolin	Coumarins	ko00940,ko01110	Positive	198000	249000	237000	230000	174000	196000	170000	169000	366000	392000	397000	403000
kz005305	4-Methylesculetin	Coumarins	--	Positive	2740000	2500000	3150000	3040000	3060000	3010000	3150000	2630000	3250000	3630000	3950000	3460000
kz003262	Ayapin	Coumarins	--	Negative	66200	76000	76000	62500	106000	74700	83500	86200	61100	75200	64300	68900
kz004278	Notopterol	Coumarins	--	Positive	306000	330000	349000	238000	243000	197000	225000	244000	271000	254000	310000	210000
kz003054	7-Hydroxyeoumarin	Coumarins	--	Positive	90500	103000	107000	125000	81300	221000	237000	262000	339000	344000	341000	403000
kz000439	Engeletin	Flavanols	--	Negative	923000	724000	900000	762000	3960	4380	9220	7240	4650000	4930000	5150000	4980000
kz005046	Dihydrokaempferol-3-O-β-D-glucoside	Flavanols	--	Positive	2460000	2450000	2060000	2290000	992000	1280000	1140000	1110000	1200000	1500000	1450000	1520000
kz000440	Astilbin	Flavanols	--	Negative	252000	212000	218000	213000	100	2110	3160	2640	695000	927000	986000	766000
kz000441	Hesperetin 5-O-glucoside	Flavanols	--	Negative	445000	543000	500000	460000	485000	420000	369000	418000	1240000	972000	1360000	910000
kz000971	Catechin	Flavanols	ko00941,ko01110	Negative	4050000	4930000	4770000	4750000	3480000	3420000	3820000	3690000	6130000	5840000	5880000	6040000
kz000972	Epicatechin	Flavanols	ko00941,ko01100,ko01110	Positive	2020000	1960000	2190000	1980000	2460000	2180000	2250000	2170000	4260000	4090000	3740000	3580000
kz000974	Gallocatechin	Flavanols	ko00941,ko01110	Positive	7580000	6900000	8150000	8130000	3270000	3350000	2950000	3140000	7330000	7590000	7410000	7370000
kz000973	Epigallocatechin	Flavanols	ko00941,ko01110	Negative	3930000	3740000	3910000	3640000	1620000	1540000	1490000	1710000	4180000	4410000	4320000	4380000
kz000155	4'-Hydroxy-5,7-dimethoxyflavanone	Flavanols	--	Negative	969000	694000	874000	767000	1300000	1180000	1320000	1430000	2090000	2110000	2120000	2130000
kz000978	Catechin-(7,8-bc)-4β-(3,4-dihydroxyphenyl)-dihydro-2-(3H)-pyranone	Flavanols	--	Negative	85500	78600	86500	87800	75000	90300	78200	73700	53500	40900	57200	70300
kz000982	Epicatechin-epiafzelechin	Flavanols	--	Negative	1930000	1930000	2100000	1490000	142000	188000	172000	183000	783000	631000	844000	764000
kz005368	Bis-8,8'-Catechinylmethane	Flavanols	--	Positive	224000	240000	180000	182000	53400	109000	129000	84800	261000	216000	224000	250000
kz005192	Naringenin	Flavanones	ko00941,ko00943,ko01100,ko01110	Negative	1660000	1750000	1900000	1920000	660000	636000	659000	681000	764000	668000	701000	704000
kz000422	Butin	Flavanones	ko00941	Positive	1080000	1180000	1060000	1150000	433000	455000	467000	460000	496000	474000	471000	509000
kz004664	5,7,4-trihydroxy-dihydroflavone	Flavanones	--	Positive	1030000	1050000	1100000	1110000	443000	425000	460000	464000	439000	465000	438000	468000
kz000424	Eriodictyol	Flavanones	ko00941,ko01100,ko01110	Negative	1280000	1130000	1270000	1360000	990000	1060000	1030000	1030000	224000	197000	198000	229000
kz000431	Eriodictyol 7-O-glucoside	Flavanones	--	Positive	1500000	1750000	1580000	1470000	847000	995000	1100000	790000	998000	1030000	851000	1230000
kz000420	Pinocembrin(Dihydrochrysin)	Flavanones	ko00941	Negative	106000	108000	120000	113000	228000	239000	228000	251000	203000	199000	200000	202000
kz005194	6,7,8,3',4'-Pentamethoxyflavanone	Flavanones	--	Positive	7250	10200	10900	10500	15500	13000	12400	15300	5650	8280	6460	6420
kz005198	Poncirin(Isosakuranetin-7-neohesperidoside)	Flavanones	--	Negative	1770000	1390000	1750000	1610000	1210000	1180000	1130000	1240000	100	100	100	100
kz002672	Naringenin-O-glucoside	Flavanones	--	Negative	691000	838000	740000	773000	616000	558000	624000	646000	818000	787000	842000	862000
kz000159	Naringenin 7-O-glucoside (Prunin)	Flavanones	ko00941	Negative	530000	536000	490000	500000	298000	283000	279000	311000	301000	293000	301000	324000
km0435	Afzelechin (3,5,7,4'-Tetrahydroxyflavan)	Flavanones	ko00941,ko01110	Negative	119000	151000	137000	128000	76600	97300	93600	87800	66000	65800	58900	59700
km1293	Hesperetin O-malonylhexoside	Flavanones	--	Negative	58600	59500	29000	47900	104000	116000	101000	170000	2120000	1960000	2020000	2210000
km0848	Naringenin 7-O-neohesperidoside (Naringin)	Flavanones	ko00941	Positive	721000	1060000	1160000	1290000	293000	1360000	1020000	1030000	693000	827000	880000	860000
km0639	Hesperetin 7-rutinoside (Hesperidin)	Flavanones	--	Negative	53600000	57200000	53900000	53000000	49400000	51200000	51200000	52900000	64600000	65900000	64700000	66800000
kz005053	Galangin	Flavones	ko00941	Negative	42900	42600	48400	48000	61900	57700	54600	55300	52100	48800	46700	43500
km0235	Apigenin	Flavones	ko00941,ko00943,ko00944,ko01100,ko01110	Positive	68800	66400	65200	63400	80500	71100	77700	80900	69300	62400	67900	59100
kz000778	Luteolin	Flavones	ko00941,ko00944,ko01100,ko01110	Negative	240000	268000	299000	274000	282000	270000	270000	321000	274000	289000	298000	290000
kz003754	Isoscutellarein	Flavones	--	Positive	92100	107000	102000	103000	87700	106000	97300	108000	95900	94700	103000	106000
kz000781	Tricetin	Flavones	ko00941	Negative	7440	12600	10100	14800	32200	34100	25400	33400	45800	32200	31000	39300
kz000779	Diosmetin	Flavones	--	Negative	280000	271000	338000	288000	369000	373000	352000	386000	349000	367000	307000	361000
kz001672	6,7,8-Tetrahydroxy-5-methoxyflavone	Flavones	--	Positive	102000	92400	110000	99000	131000	124000	128000	135000	125000	131000	111000	128000
kz002948	Rhamnocitrin (7-Methylkaempferol)	Flavones	--	Positive	97600	92700	99500	95000	139000	120000	119000	123000	124000	118000	103000	119000
kz002949	Hispidulin	Flavones	--	Positive	97100	94800	120000	101000	121000	131000	126000	134000	124000	120000	113000	130000
km1057	Tricin	Flavones	--	Positive	11700	8950	12500	11500	53200	47000	47500	45300	108000	105000	108000	103000
kz000792	Apigenin 5-O-glucoside	Flavones	--	Positive	6460000	5700000	6370000	6570000	6530000	6140000	7430000	7130000	2590000	2890000	2680000	2910000
kz004424	Luteolin-rhamnoside	Flavones	--	Positive	505000	363000	457000	349000	264000	341000	517000	435000	295000	301000	256000	314000
kz000791	Apigenin 7-O-glucoside(Cosmosiin)	Flavones	ko00944	Negative	2290000	2450000	2540000	2510000	2340000	1970000	2190000	2420000	2790000	2850000	2750000	2680000
kz005055	Galangin-7-glucoside	Flavones	--	Positive	1560000	1490000	1520000	1670000	500000	1650000	1470000	1630000	1690000	1890000	1810000	1760000
km0781	Luteolin 7-O-glucoside (Cynaroside)	Flavones	ko00944	Positive	1340000	968000	1200000	922000	589000	943000	1070000	1030000	534000	759000	855000	677000
kz002335	Luteolin-4'-O-β-D-glucoside	Flavones	--	Positive	141000	135000	113000	137000	43500	113000	110000	86200	120000	108000	137000	165000
kz003538	Luteolin 3'-O-β-D-glucoside	Flavones	--	Positive	146000	156000	161000	187000	31300	120000	119000	127000	135000	139000	118000	193000
kz000121	Chrysin 5-O-glucoside (Toringin)	Flavones	--	Positive	881000	866000	813000	940000	295000	1530000	1280000	1440000	489000	511000	483000	502000
kz000790	Apigenin 4-O-rhamnoside	Flavones	--	Negative	255000	267000	272000	272000	185000	168000	166000	185000	44700	47800	51300	55700
kz005054	Chrysin-7-glucoside	Flavones	--	Positive	92400	96800	78000	81000	27500	106000	113000	109000	198000	183000	187000	196000
kz001907	Butin-O-glucoside	Flavones	--	Negative	677000	696000	840000	723000	638000	653000	625000	680000	782000	838000	878000	946000
kz002673	Eriodictyol-O-glucoside	Flavones	--	Negative	2000000	1860000	1620000	1870000	372000	385000	405000	417000	1190000	1110000	1290000	1260000
kz000800	Chrysoeriol-5-O-hexoside	Flavones	--	Negative	326000	288000	259000	359000	385000	373000	371000	357000	782000	706000	809000	666000
kz002979	6-C-Methylkaempferol 3-glucoside	Flavones	--	Positive	1850000	1690000	1580000	1640000	430000	1360000	1030000	1120000	1070000	1290000	1120000	1110000
kz002977	Diosmetin-7-O-galactoside	Flavones	--	Positive	1830000	1430000	1920000	1550000	379000	1070000	1200000	1440000	1280000	1200000	1060000	1260000
kz002978	Pratensein 7-O-glucopyranoside	Flavones	--	Positive	598000	663000	664000	737000	433000	437000	477000	514000	408000	379000	433000	410000
kz000127	Selgin 5-O-hexoside	Flavones	--	Positive	2960000	1380000	1950000	1800000	516000	385000	1180000	728000	54600	80400	49400	83500
kz002982	6-methoxykaempferol-3-O-glucoside	Flavones	--	Positive	3660000	3070000	2810000	3590000	926000	3010000	3080000	2980000	5980000	8780000	7110000	5990000
kz005082	Isorhamnetin-3-O-β-D-glucopyranoside	Flavones	--	Positive	1340000	1160000	1290000	1200000	426000	1410000	1540000	1560000	5540000	5540000	5650000	5840000
kz000806	Tricin 5-O-Glucoside	Flavones	--	Negative	631000	505000	532000	352000	1010000	864000	973000	1240000	2440000	1930000	2650000	1610000
kz002356	Tricin-7-O-glucopyranoside	Flavones	--	Negative	382000	383000	508000	412000	987000	1690000	831000	1610000	2390000	2000000	3090000	2240000
kz000140	Tricin 4'-O-glucoside	Flavones	--	Positive	630000	638000	669000	567000	158000	583000	596000	609000	676000	679000	604000	645000
kz005139	Iristectorigenin B-O-glucoside	Flavones	--	Positive	631000	546000	615000	550000	164000	503000	582000	582000	699000	614000	584000	723000
kz001910	Formononetin-malonylglucoside	Flavones	--	Positive	81000	65200	75800	83200	19400	65600	59400	68400	190000	191000	189000	208000
kz000135	Selgin O-malonylhexoside	Flavones	--	Positive	83700	124000	95600	112000	9200	42200	40400	36200	26600	24700	20000	26700
kz000820	Apigenin O-hexosyl-O-pentoside	Flavones	--	Positive	43300	46900	44900	46000	2080	7030	6410	9700	27300	32400	30000	30000
km0450	Apigenin 7-O-neohesperidoside (Rhoifolin)	Flavones	ko00944	Positive	1440000	1230000	1270000	1400000	218000	788000	743000	635000	1030000	1180000	1060000	1010000
kz000822	Apigenin 7-rutinoside(Isorhoifolin)	Flavones	--	Positive	1070000	1030000	1070000	1150000	185000	781000	654000	643000	954000	1170000	1030000	981000
kz005225	Luteolin 7-O-neohesperidoside(Lonicerin)	Flavones	ko00944	Positive	2570000	4120000	4090000	4020000	3280000	4070000	3830000	4400000	2300000	1670000	1650000	1730000
kz002990	Luteolin-7-O-rutinoside	Flavones	--	Positive	1070000	1080000	1020000	1100000	515000	1380000	1460000	1420000	787000	881000	848000	829000
kz000831	Diosmin	Flavones	--	Positive	7230000	7720000	7720000	9500000	1460000	4360000	4690000	5340000	3150000	2820000	2720000	2880000
kz005226	Neodiosmin (Diosmetin-7-O-Neohesperidoside)	Flavones	--	Positive	2780000	2870000	3090000	3780000	874000	1990000	2190000	2260000	1100000	1050000	1130000	1150000
kz000830	Chrysoeriol-7-O-rutinoside	Flavones	--	Negative	2040000	2710000	2230000	2850000	1720000	2150000	2100000	2100000	1210000	1080000	1020000	1050000
kz002588	Chrysoeriol-di-O-glucoside	Flavones	--	Positive	76300	93500	86200	90200	54700	44500	58200	67200	26200	37100	29200	33600
kz004778	Tamarixetin 3-O-rutinoside	Flavones	--	Negative	4750000	3830000	4810000	4090000	4800000	4020000	4750000	4290000	7080000	6130000	5950000	7540000
kz003688	Apigenin-7-O-(2''-O-p-Coumarylglucoside)	Flavones	--	Positive	1180000	992000	1030000	1100000	223000	635000	608000	610000	789000	1040000	942000	918000
kz000119	Velutin	Flavones	--	Negative	244000	246000	254000	196000	13200	14800	15400	14800	110000	102000	107000	123000
kz005211	5,7,8,4'-Tetramethoxyflavone	Flavones	--	Positive	27900	19200	8140	5500	10400	10300	9300	11100	14200	15000	15600	22500
kz001903	Apigenin 8-C-α-L-Arabinopyranoside	Flavones	--	Negative	33400	32700	18500	30100	40900	48700	54900	48600	72600	69800	76000	85800
kz002980	Apigenin-7-O-(6'-O-acetyl)-β-D-glucoside	Flavones	--	Positive	227000	227000	220000	227000	17700	60000	63000	73400	88600	91800	88100	84800
kz000812	Tricin O-saccharic acid	Flavones	--	Negative	2430000	2850000	2600000	2830000	3840000	3540000	3870000	3580000	3620000	3670000	3590000	3490000
kz002866	Linarin	Flavones	--	Positive	47800	538000	144000	29300	49100	37700	50800	28100	39100	105000	41600	104000
km1509	Tricin 5-O-rutinoside	Flavones	--	Positive	429000	447000	456000	481000	217000	225000	225000	228000	39200	36000	42800	30300
kz002210	Azaleatin (5-O-Methylquercetin)	Flavones	--	Positive	539000	511000	505000	556000	109000	269000	283000	363000	1300000	1600000	1620000	1480000
kz000870	Tamarixetin (3,3',5,7-Tetrahydroxy-4'-Methoxyflavone)	Flavones	--	Positive	132000	123000	127000	121000	83600	73100	73400	77600	125000	118000	121000	113000
kz002595	Isosaponarin	Flavonoid carbonoside	--	Positive	814000	798000	864000	880000	643000	740000	609000	633000	723000	711000	771000	801000
kz002594	Vicenin-2	Flavonoid carbonoside	--	Negative	649000	610000	685000	559000	511000	524000	424000	745000	528000	436000	637000	525000
kz000832	Luteolin-6,8-di-C-glucoside	Flavonoid carbonoside	--	Positive	148000	146000	132000	151000	163000	121000	143000	144000	282000	284000	260000	324000
kz002597	Kaempferol-C-glucoside-C-glucoside	Flavonoid carbonoside	--	Positive	158000	129000	148000	168000	113000	90600	114000	116000	387000	450000	357000	472000
kz002596	Kaempferol-C-glucoside-O-glucoside	Flavonoid carbonoside	--	Positive	485000	617000	517000	600000	191000	178000	180000	218000	367000	383000	344000	389000
kz000855	Apigenin 6-C-hexosyl-8-C-hexosyl-O-hexoside	Flavonoid carbonoside	--	Positive	29500	20800	20000	24000	20700	13800	15200	14700	28600	30700	25500	32700
kz001978	Genistein 8-C-glucoside	Flavonoid carbonoside	--	Positive	394000	451000	336000	315000	392000	470000	395000	422000	569000	505000	546000	680000
kz000924	Apigenin-8-C-Glucoside (Vitexin)	Flavonoid carbonoside	ko00941,ko00944	Negative	1170000	1130000	1080000	1120000	1280000	1600000	1100000	1260000	1660000	2010000	1680000	1890000
kz000925	Apigenin-6-C-glucoside (Isovitexin)	Flavonoid carbonoside	ko00944	Negative	1260000	1270000	1020000	1130000	1240000	1600000	1280000	1370000	1540000	1830000	1890000	1980000
kz000928	Luteolin-8-C-Glucoside (Orientin)	Flavonoid carbonoside	--	Positive	1660000	1120000	1330000	1550000	888000	949000	838000	1310000	1760000	2700000	1850000	3090000
km1323	Luteolin 6-C-glucoside	Flavonoid carbonoside	--	Positive	2520000	2950000	2570000	2460000	1200000	1540000	1290000	1660000	3140000	3840000	4060000	3400000
km1387	Naringenin C-hexoside	Flavonoid carbonoside	--	Positive	838000	735000	891000	845000	869000	1010000	1120000	1030000	1380000	1190000	1530000	1580000
kz000926	Isohemiphloin	Flavonoid carbonoside	--	Negative	4850000	4100000	4290000	5060000	5130000	5950000	4320000	5650000	6310000	5520000	6110000	6600000
km1214	Chrysoeriol 8-C-hexoside	Flavonoid carbonoside	--	Positive	27200	32600	28500	42200	13300	24800	21300	27800	51800	38600	48400	59700
km0099	Hesperetin C-hexoside	Flavonoid carbonoside	--	Positive	1720000	1510000	1470000	1910000	1520000	1540000	1710000	1760000	3300000	3290000	3630000	3410000
kz001981	Genistein 8-C-apiosyl(1→6)glucoside	Flavonoid carbonoside	--	Positive	1740000	1870000	1860000	1670000	1410000	1450000	1290000	1540000	1550000	1550000	1670000	1810000
kz000929	C-Hexosyl-apigenin O-pentoside	Flavonoid carbonoside	--	Positive	757000	754000	850000	865000	664000	854000	696000	825000	1130000	1200000	1270000	1310000
kz000154	6,8-di-C-glucoside apigenin	Flavonoid carbonoside	--	Positive	318000	350000	368000	371000	355000	363000	356000	391000	351000	321000	389000	442000
kz003217	Vitexin-2-O-D-glucopyranoside	Flavonoid carbonoside	--	Positive	4160000	3560000	3790000	4590000	4730000	4040000	3560000	5200000	4630000	3910000	4740000	4700000
kz000941	6-C-Hexosyl-luteolin O-hexoside	Flavonoid carbonoside	--	Positive	39700	42100	53800	50200	126000	113000	114000	143000	41400	50000	56300	67200
kz002605	Iso-8-C-hexosyl-luteolin O-hexoside	Flavonoid carbonoside	--	Positive	232000	384000	327000	362000	113000	112000	115000	108000	255000	214000	192000	222000
kz000957	8-C-Hexosyl-apigenin O-hexosyl-O-hexoside	Flavonoid carbonoside	--	Positive	56700	52900	53700	40500	27600	34500	31400	30700	50700	59800	56000	49500
kz004366	Aureusidin	Flavonoids	--	Positive	93400	102000	98600	106000	92700	99200	85500	103000	108000	117000	109000	108000
km0081	Genistein (4',5,7-Trihydroxyisoflavone)	Isoflavones	ko00943,ko01100,ko01110	Positive	64300	65200	67400	67100	88600	80800	77100	84200	71600	63100	69400	66400
kz002163	2'-Hydroxygenistein	Isoflavones	ko00943	Positive	95200	99200	90100	104000	95300	96200	102000	112000	97100	103000	103000	111000
kz002168	Pratensein	Isoflavones	ko00943	Positive	93900	94000	109000	91400	133000	129000	125000	136000	120000	121000	112000	128000
km0602	Genistein 7-O-Glucoside (Genistin)	Isoflavones	ko00943	Positive	6220000	5580000	6310000	6750000	5460000	5060000	5890000	7110000	3100000	2920000	2820000	2730000
kz002421	4',5-Dihydroxyisoflavone-7-O-galactoside	Isoflavones	--	Positive	1640000	1630000	1650000	1750000	500000	1530000	1800000	1650000	1890000	1620000	1890000	1700000
kz002182	Daidzein-4'-glucoside	Isoflavones	--	Positive	16000	21100	24200	39900	116000	51200	111000	109000	14600	15000	25200	23500
kz002423	4',5'-Dihydroxy-6,8-dimethoxyisoflavone-7-O-galactoside	Isoflavones	--	Positive	703000	666000	466000	563000	126000	536000	540000	578000	537000	733000	695000	747000
kz002424	5,7,4'-trihydroxy isoflavone-7-O-galactoside-rhamnose	Isoflavones	--	Positive	1120000	952000	1030000	1050000	189000	585000	651000	663000	903000	1040000	980000	891000
kz002196	2'-Hydoxy,5-methoxy Genistein-O-rhamnosyl-glucoside	Isoflavones	--	Positive	1680000	1670000	1670000	1690000	392000	1480000	1270000	1530000	3960000	4040000	4430000	3890000
km0080	Biochanin A	Isoflavones	ko00943,ko01100,ko01110	Negative	5690	5150	5840	6070	11800	12100	11900	11800	7090	7540	6900	8220
kz001196	Formononetin 7-O-β-D-glycoside	Isoflavones	ko00943	Positive	677000	634000	666000	660000	188000	373000	329000	404000	518000	579000	571000	551000
kz004563	Kaempferol-O-pentoside	Flavonols	--	Negative	33300	39200	34900	36900	25300	22200	20100	22300	9500	10600	7980	14100
kz005079	Kaempferol-4'-O-β-D-glucopyranoside	Flavonols	--	Positive	900000	939000	1070000	1110000	760000	1150000	1260000	1460000	427000	558000	566000	666000
kz003812	Isorhamnetin O-malonylglucoside	Flavonols	--	Positive	88300	118000	98200	119000	23800	46800	39400	45900	22600	28000	24600	28100
kz004776	Kaempferol-7-O-neohesperidoside	Flavonols	--	Negative	223000	212000	224000	226000	298000	220000	284000	262000	160000	123000	127000	149000
kz003691	Kaempferol-3-O-neohesperidoside	Flavonols	--	Positive	1840000	1870000	2020000	1900000	758000	2430000	2370000	2350000	1390000	1420000	1410000	1400000
kz003207	Isorhamnetin-3-O-rutinoside (Narcissin)	Flavonols	--	Positive	1900000	1770000	1850000	1850000	458000	1350000	1410000	1500000	4330000	4730000	4900000	4100000
kz004918	Rhamnetin-O-glucoside-O-rhamnoside	Flavonols	--	Positive	1680000	1720000	1710000	1770000	393000	1450000	1190000	1390000	3910000	4070000	4060000	4220000
kz003833	Quercetin-O-pentosyl-O-rhamnoside-O-glucoside	Flavonols	--	Positive	21400	28400	25700	26600	21200	25600	20400	24500	91400	85500	67700	98900
kz000864	Kaempferol	Flavonols	ko00941,ko00944,ko01100,ko01110	Negative	145000	129000	149000	126000	150000	135000	135000	145000	54700	64300	61300	64500
kz000866	Quercetin	Flavonols	ko00941,ko00944,ko01100,ko01110	Positive	1790000	1610000	1790000	1570000	1340000	1230000	1230000	1300000	3060000	3060000	3180000	3110000
km0814	Morin	Flavonols	--	Negative	1010000	887000	985000	929000	755000	680000	688000	792000	1610000	1690000	1640000	1670000
km0454	Aromadedrin (Dihydrokaempferol)	Flavonols	ko00941,ko01100,ko01110	Negative	85600	82100	68100	82500	71600	65400	63200	62100	111000	107000	109000	105000
km1311	Kaempferide	Flavonols	ko00944	Positive	95400	129000	109000	81300	284000	1230000	1090000	1240000	919000	1210000	1020000	874000
kz000867	Isorhamnetin	Flavonols	--	Negative	689000	632000	713000	561000	438000	407000	380000	403000	623000	631000	620000	622000
km1269	Di-O-methylquercetin	Flavonols	--	Negative	158000	158000	161000	151000	326000	342000	310000	338000	292000	303000	311000	298000
kz000876	Juglanin	Flavonols	--	Negative	135000	141000	130000	161000	27400	40000	22800	49900	29200	30300	40000	24000
kz000880	Quercetin-3-O-α-L-arabinopyranoside(guaijaverin)	Flavonols	--	Negative	8830000	10600000	9260000	9740000	1880000	1700000	1730000	1990000	2480000	2470000	2250000	2600000
kz002211	Quercetin 3-O-β-D-xylopyranoside	Flavonols	--	Positive	4740000	5180000	4770000	5580000	237000	822000	794000	787000	1750000	2080000	1950000	2170000
kz003709	Morin-3-O-α-L-xyloside	Flavonols	--	Positive	4680000	5240000	4710000	5680000	220000	737000	773000	749000	1700000	2080000	1840000	2130000
kz000878	Kaempferol-3-O-rhamnoside (Afzelin)(Kaempferin)	Flavonols	ko00944	Negative	309000	252000	276000	281000	898000	883000	953000	836000	539000	614000	611000	542000
km0692	Kaempferol 7-O-rhamnoside	Flavonols	--	Positive	2010000	1740000	1930000	1890000	714000	1240000	1160000	1230000	419000	461000	465000	442000
km0015	Kaempferol 3-O-glucoside (Astragalin)	Flavonols	ko00944,ko01110	Negative	546000	418000	491000	545000	359000	421000	448000	471000	460000	369000	394000	454000
km0683	Kaempferol 3-O-galactoside (Trifolin)	Flavonols	ko00944	Positive	1860000	1560000	1620000	1300000	1320000	1440000	1700000	1450000	1180000	961000	1540000	1420000
km0185	Quercetin 3-O-a-L-rhamnoside (Quercitrin)	Flavonols	ko00944	Negative	1480000	1420000	1400000	1410000	1600000	1670000	1650000	1920000	1830000	1980000	1570000	1840000
kz000882	Kaempferol-7-O-glucoside	Flavonols	--	Negative	14300000	14400000	13000000	13900000	10500000	11400000	9920000	11800000	13000000	11300000	12800000	12900000
km0228	Quercetin 3-O-glucoside (Isotrifoliin)	Flavonols	ko00944,ko01100,ko01110	Positive	2050000	2130000	2110000	2330000	1600000	1670000	2510000	1730000	3030000	4220000	3860000	4820000
kz000892	6-Hydroxykaempferol-7-O-glucoside	Flavonols	--	Positive	1960000	1900000	1880000	2120000	1820000	2000000	1890000	1810000	4510000	3930000	4510000	4330000
kz000149	Isorhamnetin O-rhamnoside	Flavonols	--	Negative	553000	561000	665000	696000	766000	934000	808000	951000	1100000	976000	1100000	1170000
km0817	Myricetin 3-O-rhamnoside (Myricitrin)	Flavonols	--	Negative	144000	118000	166000	155000	141000	116000	133000	134000	842000	694000	754000	879000
kz000890	Quercetin-7-O-Glucoside	Flavonols	--	Negative	523000	494000	411000	357000	394000	399000	350000	353000	1120000	1360000	832000	1320000
km0935	Quercetin 4'-O-glucoside (Spiraeoside)	Flavonols	--	Positive	1520000	1290000	1240000	1550000	1580000	1530000	1630000	1610000	3500000	3480000	3530000	3600000
kz000888	Quercetin-3-O-β-D-Galactoside (Hyperin)	Flavonols	--	Negative	161000	159000	176000	183000	151000	131000	161000	173000	376000	349000	372000	398000
kz002214	isohyperoside	Flavonols	--	Positive	1870000	1390000	1740000	1890000	1900000	1910000	1990000	1830000	4010000	3880000	4270000	4060000
km0174	Myricetin 3-O-galactoside	Flavonols	--	Positive	509000	905000	1160000	1030000	901000	1210000	1030000	1200000	1750000	1950000	1460000	1910000
kz003540	Dihydrokaempferol-7-O-glucoside	Flavonols	--	Negative	1880000	1910000	2010000	1810000	368000	298000	369000	362000	1160000	1070000	1240000	1170000
kz002828	Isorhamnetin-3-O-rhamnoside	Flavonols	--	Positive	2930000	2660000	2760000	3000000	503000	1790000	1430000	1490000	6560000	6640000	6810000	6540000
kz003838	8-methoxykaempferol-7-O-rhamnoside	Flavonols	--	Negative	951000	834000	1010000	1030000	754000	742000	648000	687000	2490000	2310000	2600000	2590000
kz001587	Tamarixin	Flavonols	--	Positive	2350000	2630000	2650000	2080000	807000	626000	470000	912000	65600	25100	68200	48000
kz000147	Methylquercetin O-hexoside	Flavonols	--	Positive	2270000	2200000	1950000	1670000	376000	1770000	2140000	1920000	5710000	4470000	7710000	6830000
kz002829	Isorhamnetin-7-O-glucoside	Flavonols	--	Positive	1270000	1300000	1280000	1170000	552000	1520000	1580000	1400000	5340000	5810000	5470000	5720000
kz005088	Tricetin?4'-methyl?ether-3'-O-β-D-glucoside	Flavonols	--	Positive	1200000	1250000	1160000	1040000	549000	1460000	1590000	1530000	5580000	5610000	5400000	5370000
km0687	Kaempferol 3-O-robinobioside (Biorobin)	Flavonols	--	Negative	5160000	5550000	7140000	7610000	5530000	5890000	5210000	6200000	1510000	1700000	1700000	2120000
kz000905	Kaempferol-3-O-rutinoside(Nicotiflorin)	Flavonols	ko00944,ko01110	Negative	246000	191000	211000	227000	304000	290000	297000	286000	125000	131000	155000	150000
kz000907	Kaempferol-3-O-glucoside-7-O-rhamnoside	Flavonols	--	Positive	1690000	1640000	1780000	1820000	950000	2250000	2270000	2320000	1400000	1440000	1380000	1530000
kz000910	Quercetin-3-O-neohesperidoside	Flavonols	--	Positive	6200000	6550000	7140000	6130000	6220000	6210000	6040000	5870000	12800000	12100000	11700000	12400000
kz000909	Quercetin-3-O-rutinoside (Rutin)	Flavonols	ko00944,ko01100,ko01110	Negative	493000	514000	554000	532000	510000	512000	525000	474000	839000	763000	799000	912000
kz000911	Quercetin-7-O-rutinoside	Flavonols	--	Positive	5650000	5180000	5650000	4870000	5070000	5260000	5100000	4930000	10100000	9450000	10300000	10300000
kz000908	Quercetin-3-O-robinobioside	Flavonols	--	Negative	362000	445000	410000	537000	477000	452000	515000	386000	726000	731000	641000	785000
kz000915	6-Hydroxykaempferol-7,6-O-Diglucoside	Flavonols	--	Positive	353000	277000	314000	301000	382000	312000	330000	322000	1800000	1930000	2030000	2030000
km0175	Myricetin 3-O-rutinoside	Flavonols	--	Negative	1770000	1610000	1490000	1530000	1670000	2100000	1820000	1730000	9560000	10700000	10200000	10700000
kz002790	Gossypetin-rutinoside	Flavonols	--	Positive	3210000	3310000	2950000	3060000	2400000	2380000	2030000	2510000	3930000	4360000	3910000	4040000
kz000913	Isorhamnetin-3-O-neohesperidoside	Flavonols	--	Positive	2150000	1650000	1460000	1560000	420000	594000	627000	537000	36200	33500	42000	31100
kz000904	Tiliroside	Flavonols	--	Negative	1620000	1260000	1700000	1440000	1140000	1020000	1030000	1140000	100	100	100	100
kz003572	Biondnoid I	Flavonols	--	Positive	482000	396000	469000	411000	124000	339000	339000	378000	5290	6210	5320	16100
kz003209	Kaempferol-3-O-neohesperidoside-7-glucoside	Flavonols	--	Positive	110000	130000	99500	103000	54900	60000	60400	81000	105000	100000	97400	91900
kz000920	Quercetin-O-rutinoside-hexose	Flavonols	--	Negative	256000	218000	200000	236000	275000	297000	280000	309000	511000	505000	430000	515000
kz002797	Gossypetin glu-rha-rha	Flavonols	--	Positive	70900	65900	58100	75600	56500	61200	63700	54600	251000	272000	312000	266000
km0547	Dihydroquercetin (Taxifolin)	Flavonols	ko00941,ko01100,ko01110	Positive	879000	841000	978000	810000	100	100	100	100	4850000	6000000	6610000	5460000
kz000874	Laricitrin	Flavonols	ko00944	Negative	17500	17900	14500	11100	10400	10100	8420	13000	19600	21500	23900	20600
kz002233	Dihydrokaempferide	Flavonols	--	Positive	3860000	3600000	3330000	3020000	1160000	2300000	3420000	4510000	4890000	4820000	4580000	4260000
kz005232	Tangeretin	Flavonols	--	Positive	384000	188000	122000	88800	66400	190000	184000	258000	187000	178000	204000	279000
km0997	Troxerutin (Trihydroxyethyl rutin)	Flavonols	--	Positive	372000	430000	416000	388000	417000	551000	558000	426000	546000	408000	642000	594000
kz002604	Kaempferol-3-O-(6''-acetyl)-glucoside	Flavonols	--	Negative	243000	199000	254000	243000	84000	90100	84000	96800	86700	74900	83700	96200
kz004435	Kaempferol-O-malonylglucoside	Flavonols	--	Positive	61400	65800	59500	59800	16200	24900	19900	48100	14100	20400	17300	15600
kz002995	Quercetin-7-O-(6'-O-malonyl)-β-D-glucoside	Flavonols	--	Positive	117000	136000	127000	148000	34400	94500	87400	71700	74100	87200	57300	79300
kz003711	Quercetin 3-(2''-Galloyl-Alpha-L-Arabinopyranoside)	Flavonols	--	Positive	225000	237000	243000	253000	52600	53600	58200	55300	122000	127000	130000	132000
kz005059	Isorhamnetin-O-glucuronate-O-rhamnoside	Flavonols	--	Positive	84900	109000	73300	95400	45600	45100	48300	38800	7100	5700	6680	8820
kz001225	Punicic acid	Free fatty acids	--	Positive	164000	117000	155000	108000	190000	114000	123000	187000	135000	248000	138000	133000
kz000084	Octadeca-11E,13E,15Z-trienoic acid	Free fatty acids	--	Positive	3720000	5350000	3400000	5620000	3700000	4250000	5160000	3860000	4780000	3500000	5100000	5180000
kz001224	γ-Linolenic Acid	Free fatty acids	ko00591,ko01040,ko01100	Negative	34300000	35700000	33400000	23400000	10800000	22800000	24900000	20200000	30900000	27700000	24200000	27500000
kz001223	α-Linolenic Acid	Free fatty acids	ko00592,ko01040,ko01100,ko01110	Negative	5350000	5960000	5840000	3000000	2800000	2340000	2360000	2170000	3660000	3660000	3580000	3150000
kz001230	9-HOTrE	Free fatty acids	--	Negative	69700	65700	67900	77100	1390	1250	1030	1320	4980	6590	4360	5940
kz000086	9-Hydroxy-10,12,15-octadecatrienoic acid	Free fatty acids	--	Positive	134000	95000	145000	103000	97000	41500	40600	99400	67700	105000	64200	61500
kz000088	13-HpOTrE(r)	Free fatty acids	--	Negative	28400	31500	26600	34000	26800	26600	23100	24700	28200	27900	26200	23800
kz000102	9-HpOTrE	Free fatty acids	ko00592,ko01110	Negative	16400	17300	19400	16600	13400	13500	11900	12800	16600	11400	13700	13600
kz001236	13-Hydroxy-9,11-octadecadienoic acid	Free fatty acids	--	Negative	156000	114000	134000	99800	116000	87300	68500	98100	80400	152000	81800	81400
kz001238	9,10-EODE	Free fatty acids	--	Negative	377000	267000	331000	220000	361000	247000	207000	338000	346000	527000	318000	364000
kz001234	9-Hydroxy-10,12-octadecadienoic acid	Free fatty acids	--	Negative	173000	118000	154000	103000	129000	78700	78600	109000	96400	166000	79800	93100
kz001237	12,13-EODE	Free fatty acids	--	Negative	2520	2250	2980	2700	12500	12800	11900	11500	6740	7320	6650	7360
kz001245	13-Oxo-9-hydroxy-10-octadecenoic acid	Free fatty acids	--	Negative	147000	11900	116000	11500	149000	9380	6610	153000	10200	175000	9310	7710
kz000089	13-HPODE	Free fatty acids	ko00591,ko01100	Negative	7910	8370	9150	7000	8520	8030	7570	8290	15500	15300	15600	14500
km1034	Lauric acid (C12:0)	Free fatty acids	ko00061,ko01100,ko01110	Negative	17700	17000	18400	17700	19300	18300	21100	18400	18000	18700	19400	17300
kz001212	12-Hydroxydodecanoic acid	Free fatty acids	--	Negative	5600	5460	4610	5940	7030	6200	5560	6980	7920	7810	6830	7520
km1048	Myristoleic acid (C14:1)	Free fatty acids	--	Negative	6190	7230	6020	6570	5060	7830	6920	5460	7160	5390	6070	5080
kz001214	Myristic Acid	Free fatty acids	ko00061,ko01100	Negative	12000000	8220000	10700000	8170000	11300000	8730000	7770000	5900000	7630000	5530000	5190000	6250000
kz001216	Palmitoleic Acid	Free fatty acids	ko00061	Negative	17400	18800	16300	17500	16800	17700	14800	13800	20000	15600	22800	23600
kz001218	Palmitic acid	Free fatty acids	ko00061,ko00062,ko00071,ko00073,ko01040,ko01100,ko01212	Negative	1710000	3300000	3310000	2490000	3010000	3950000	3990000	5050000	3180000	4170000	4570000	3030000
kz002895	Methyl 7,10-hexadecadienoate	Free fatty acids	--	Negative	1980000	1930000	2250000	2030000	2800000	2740000	2700000	2780000	3640000	3540000	3640000	3620000
kz000622	Linoleic acid	Free fatty acids	ko00591,ko01040,ko01100	Positive	8930	6670	8060	6730	8110	6840	7550	6840	6260	7180	8410	7070
kz001252	9,12,13-Trihyroxy-10,15-octadecadienoic acid	Free fatty acids	--	Negative	8610	10100	9240	9560	100	100	100	100	10400	11600	9830	11600
kz001226	11-Octadecanoic acid(Vaccenic acid)	Free fatty acids	--	Negative	628000	41300	96800	168000	124000	125000	103000	765000	118000	632000	132000	84300
kz001246	9,10-Dihydroxy-12-octadecenoic acid	Free fatty acids	--	Negative	89600	69300	82400	80100	74600	77700	67700	72900	635000	611000	628000	654000
kz001254	9,10,13-Trihyroxy-11-octadecadienoic acid	Free fatty acids	--	Negative	161000	166000	169000	162000	383000	386000	334000	373000	299000	336000	333000	316000
kz000091	8,15-DiHETE	Free fatty acids	--	Negative	100	100	100	100	100	100	100	100	15500	15400	20200	12800
km1365	MAG (18:4) isomer1	Glycerol ester	--	Positive	31700	24600	29500	29900	100	100	100	100	1990	100	1460	100
kz000626	MAG(18:4)isomer1	Glycerol ester	--	Positive	30600	29400	33100	27600	100	3430	1670	2990	1980	1560	2120	2350
km1362	MAG (18:3) isomer2	Glycerol ester	--	Positive	2350000	2130000	2180000	2050000	2220000	2050000	2060000	2030000	1200000	1540000	1410000	1460000
km1360	MAG (18:3) isomer1	Glycerol ester	--	Positive	120000	83700	120000	107000	158000	148000	150000	147000	170000	180000	192000	202000
km1359	MAG (18:2) isomer1	Glycerol ester	--	Positive	14000	16000	14300	11400	17400	12200	9320	12200	9940	8340	7780	8610
km1358	MAG (18:2)	Glycerol ester	--	Positive	58800	55900	32000	35200	32200	51200	39200	61700	40700	57300	111000	57100
kz000629	MAG(18:1)isomer2	Glycerol ester	--	Positive	52500	52200	54800	50100	129000	123000	117000	125000	99600	104000	97100	95400
kz000630	MAG(18:1)isomer1	Glycerol ester	--	Positive	54200	53200	51700	60000	135000	129000	124000	119000	99300	109000	101000	101000
kz002331	1-α-Linolenoyl-glycerol-diglucoside	Glycerol ester	--	Positive	52000	37200	39100	45400	21700	73900	86100	67400	64900	56700	57600	38500
kz002330	2-γ-Linolenoyl-glycerol-diglucoside	Glycerol ester	--	Positive	42200	52800	42800	60200	20600	71600	81300	83400	56500	48300	35600	46600
km1261	DGMG (18:2) isomer2	Glycerol ester	--	Positive	40600	39100	60300	54200	24900	68800	87800	83800	50300	58800	45400	45300
km1260	DGMG (18:2) isomer1	Glycerol ester	--	Positive	19000	15900	21800	18600	94800	87300	88100	89600	61200	43900	40900	49900
kz002326	2-γ-Linolenoyl-glycerol-glucoside	Glycerol ester	--	Positive	101000	114000	110000	96100	112000	119000	92500	124000	79200	73400	86100	74200
km1373	MGMG (18:2) isomer2	Glycerol ester	--	Positive	13100	13100	15400	14700	84900	59000	77500	58500	26500	26300	24100	26600
km1259	DGMG (18:1)	Glycerol ester	--	Positive	379000	342000	401000	322000	255000	532000	474000	548000	403000	388000	316000	304000
kz002219	Epipinoresinol	Lignans	--	Negative	27600	30500	25600	27600	43400	42600	36100	43600	25300	21000	21900	24800
kz000992	Pinoresinol	Lignans	ko00998,ko01100,ko01110	Negative	31100	31500	30500	28100	42100	43200	38000	43000	19800	20100	20800	23000
kz002685	Matairesinol	Lignans	ko00998,ko01100,ko01110	Positive	40800	34500	33200	39100	90900	80800	99300	92200	33200	31800	27500	27400
kz000994	Medioresinol	Lignans	--	Negative	11300	10400	10500	12100	19700	24700	20600	25300	21500	21200	19300	21500
kz005374	Isolariciresinol-9'-O-β-D-xylopyranoside	Lignans	--	Negative	3100000	3790000	3130000	2610000	100	100	100	100	6100000	8200000	8510000	7990000
kz000997	Terpineol monO-glucoside	Lignans	--	Negative	385000	414000	397000	377000	1700000	1680000	1710000	1690000	1490000	1380000	1470000	1460000
kz003644	Matairesinoside	Lignans	--	Positive	400000	322000	483000	473000	339000	998000	1010000	898000	596000	572000	631000	568000
kz000996	Aviculin [(+)-isolariciresinol-9'-rhamnopyranoside]	Lignans	--	Negative	785000	674000	691000	632000	421000	418000	403000	429000	1480000	1380000	1530000	1600000
kz003849	dihydrodehydrodiconiferyl alcohol 4-O-β-D-glucopyranosides	Lignans	--	Negative	398000	411000	356000	361000	298000	284000	265000	262000	915000	983000	897000	912000
kz005375	Isolariciresinol 9'-O-Glucoside	Lignans	--	Negative	446000	387000	364000	388000	308000	275000	275000	286000	1020000	992000	907000	881000
kz004702	(+)-Isolariciresinol-9-O-β-D-glucopyranoside	Lignans	--	Positive	1100000	1090000	1100000	965000	156000	450000	436000	455000	1460000	1490000	1330000	1540000
kz003850	(-)-secoisolariciresinol 4-O-β-D-giucopyranoside	Lignans	--	Negative	1810000	2040000	1780000	1760000	668000	573000	570000	644000	4990000	4190000	4550000	4280000
kz004703	secoisolariciresinol 9-O-β-D-glucopyranoside	Lignans	--	Negative	2490000	2970000	2540000	2770000	2450000	2610000	2540000	2740000	1970000	1890000	1850000	2030000
kz005370	(+)-Isolariciresinol	Lignans	--	Negative	68800	66100	62400	59300	168000	195000	183000	175000	250000	261000	252000	249000
kz004701	(7S,8S-Threo-3′,4,7,9-tetrahydroxy-3-methoxy-8-O-4′-neolignan-9′-O-α-L-rhamnopyranoside	Lignans	--	Negative	3920000	3980000	3840000	4090000	4120000	3860000	3740000	4200000	3640000	3440000	3990000	4300000
kz004704	7R,8S-erythro-3′,4,9,9′-tetrahydroxy-3-methoxy-8-O-4′-neolignan-7-O-β-D-glucopyr-anoside,	Lignans	--	Negative	21800	28100	23900	24800	822000	759000	758000	772000	303000	267000	288000	343000
kz005378	5'-methoxyisolariciresinol-9'-O-β-D-glucopyranoside	Lignans	--	Negative	1200000	1450000	1280000	1420000	1330000	1280000	1200000	1260000	652000	630000	626000	541000
km1035	LysoPC 14:0	LPC	--	Positive	34700	39700	43700	36700	47700	57800	49900	50100	91100	89300	90400	83600
kz001055	LysoPC 14:0(2n isomer)	LPC	--	Positive	92400	111000	102000	92500	119000	122000	123000	121000	195000	210000	203000	203000
kz001056	LysoPC 15:1	LPC	--	Positive	33300	35600	50600	41700	36000	67600	62400	63800	90100	78700	84400	85500
kz001057	LysoPC 15:0	LPC	--	Positive	50900	50000	54500	54400	67600	57800	61500	67100	125000	127000	131000	117000
kz001058	LysoPC 16:2(2n isomer)	LPC	--	Positive	4300	5220	3980	2350	100	5500	5630	3970	4940	5630	7130	5840
kz000220	LysoPC 16:2	LPC	--	Positive	4180	3510	6140	5340	100	5690	3300	4570	6300	6630	5330	7260
kz001060	LysoPC 16:0	LPC	--	Positive	5510000	5400000	6220000	5770000	5640000	5420000	5490000	5300000	11600000	11700000	11000000	10900000
kz001059	LysoPC 16:0(2n isomer)	LPC	--	Positive	5380000	5350000	6030000	5490000	5260000	5200000	5000000	5210000	10400000	11400000	11400000	10900000
kz002371	LysoPC 17:2	LPC	--	Positive	22900	31100	33100	28000	25500	30300	27600	31200	39400	38000	39400	35800
kz001063	LysoPC 18:3	LPC	--	Positive	1860000	2050000	2240000	2090000	2150000	2080000	2070000	2100000	3720000	3400000	3300000	3510000
kz001062	LysoPC 18:3(2n isomer)	LPC	--	Positive	568000	629000	750000	610000	677000	666000	635000	671000	1150000	1110000	1050000	1170000
kz004549	LysoPC 18:2(isomer)	LPC	--	Positive	41400	34800	42800	36600	45100	45000	43300	43300	71400	54000	66900	66500
kz004753	LysoPC 18:2	LPC	--	Positive	2600000	2760000	3030000	2670000	3120000	3080000	3060000	3010000	4830000	4640000	4890000	4650000
kz002374	LysoPC 18:1(2n isomer)	LPC	--	Positive	990000	997000	1130000	1060000	2590000	2470000	2540000	2560000	3590000	3690000	3760000	3820000
kz004754	LysoPC 18:1	LPC	--	Positive	1480000	1450000	1690000	1600000	2930000	2610000	2810000	2770000	4610000	4510000	4270000	4460000
kz001065	LysoPC 18:0(2n isomer)	LPC	--	Positive	28000	25900	26400	30300	15900	21100	16000	16700	49600	53200	53000	47900
kz001064	LysoPC 18:0	LPC	--	Positive	494000	387000	648000	395000	248000	266000	254000	218000	1500000	971000	723000	795000
kz000223	LysoPC 20:2(2n isomer)	LPC	--	Positive	111000	103000	118000	114000	83700	72000	81900	80200	185000	195000	184000	177000
kz000224	LysoPC 20:2	LPC	--	Positive	103000	99100	109000	111000	82900	75400	80500	87600	168000	203000	177000	188000
kz004755	LysoPC 16:1	LPC	--	Positive	164000	170000	195000	161000	134000	139000	125000	145000	386000	412000	369000	415000
kz002372	LysoPC 17:1	LPC	--	Positive	96500	98400	114000	106000	82300	80800	79400	72700	114000	112000	123000	114000
kz002373	LysoPC 17:0(2n isomer)	LPC	--	Positive	17600	13500	17000	18000	14200	12300	11200	12200	26500	23500	23600	22700
kz002380	LysoPC 20:3	LPC	--	Positive	234000	245000	273000	247000	164000	170000	161000	159000	395000	425000	393000	378000
km0788	LysoPC 20:1 (2n isomer)	LPC	--	Positive	27200	21300	31300	22900	22200	46900	19100	25100	103000	88700	124000	156000
kz001066	LysoPE 14:0	LPE	--	Positive	13400	14800	17700	11700	7170	22500	23200	22100	43100	42300	37500	46400
kz002386	LysoPE 14:0(2n isomer)	LPE	--	Positive	16500	16000	13800	12800	6490	25800	21300	24800	41100	41100	41800	41000
kz002392	LysoPE 16:1(2n isomer)	LPE	--	Positive	7820	12900	10700	8230	15400	12100	11400	10300	29500	28800	23900	25400
kz002393	LysoPE 16:1	LPE	--	Positive	5500	12200	12400	8680	10800	10700	13600	9180	21900	21900	24600	24000
kz001068	LysoPE 16:0	LPE	--	Positive	427000	421000	448000	412000	633000	596000	630000	608000	1360000	1400000	1370000	1260000
kz001067	LysoPE 16:0(2n isomer)	LPE	--	Positive	3060000	3130000	3330000	3280000	4370000	4310000	4600000	4350000	9040000	8860000	9510000	8450000
kz002399	LysoPE 18:3	LPE	--	Positive	880000	875000	991000	928000	888000	886000	937000	878000	2310000	2190000	2150000	2180000
kz002398	LysoPE 18:3(2n isomer)	LPE	--	Positive	869000	837000	951000	922000	844000	864000	902000	897000	2160000	2180000	2250000	2400000
kz001069	LysoPE 18:2(2n isomer)	LPE	--	Positive	163000	165000	181000	170000	284000	288000	288000	296000	427000	482000	482000	429000
kz001070	LysoPE 18:2	LPE	--	Positive	1500000	1520000	1750000	1550000	2060000	1930000	1970000	1950000	4210000	4150000	4080000	4150000
kz001072	LysoPE 18:1	LPE	--	Positive	155000	170000	181000	165000	351000	348000	373000	339000	655000	694000	668000	691000
kz001071	LysoPE 18:1(2n isomer)	LPE	--	Positive	103000	114000	127000	107000	224000	217000	244000	232000	467000	457000	475000	432000
kz001073	LysoPE 18:0(2n isomer)	LPE	--	Positive	2620	2860	2540	3050	3060	4010	4910	4970	7760	8490	8770	7720
kz000227	LysoPE 18:0	LPE	--	Positive	41500	37500	43000	40900	29900	31300	34700	34400	91800	102000	111000	107000
kz002406	LysoPE 20:2	LPE	--	Positive	19500	18200	23000	21900	19800	18600	20000	20400	40800	46100	42500	43500
kz002404	LysoPE 20:3	LPE	--	Positive	38800	40300	40700	38700	30400	38200	30700	35100	88500	83400	84500	74600
kz000661	Deoxyguanosine	Nucleotides and derivatives	ko00230,ko01100,ko02010	Positive	48100	51700	51900	50800	217000	218000	229000	226000	170000	172000	177000	187000
kz000662	Adenosine	Nucleotides and derivatives	ko00230,ko01100,ko02010	Positive	3660000	3790000	3720000	3850000	3940000	4060000	4180000	4090000	2740000	2880000	2880000	2950000
km1151	Adenosine 3'-monophosphate	Nucleotides and derivatives	ko00230,ko01100	Positive	1200000	1110000	1400000	1110000	1180000	1030000	1000000	1040000	670000	644000	787000	650000
kz000679	Adenosine 5'-monophosphate	Nucleotides and derivatives	ko00230,ko00908,ko01100,ko01110	Positive	315000	403000	379000	386000	461000	375000	334000	360000	241000	214000	199000	276000
kz000637	Adenine	Nucleotides and derivatives	ko00230,ko00908,ko01100	Positive	670000	685000	553000	636000	441000	399000	398000	436000	705000	758000	739000	732000
km0663	Inosine	Nucleotides and derivatives	ko00230,ko01100,ko02010	Positive	191000	214000	231000	210000	215000	249000	256000	206000	172000	151000	180000	172000
kz000112	2'-Deoxyinosine-5'-monophosphate	Nucleotides and derivatives	ko00230	Positive	4690000	6940000	5410000	5560000	5960000	5020000	5850000	4990000	4290000	5850000	4590000	3770000
kz000658	Deoxyadenosine	Nucleotides and derivatives	ko00230,ko01100,ko02010	Positive	45800	53500	52100	65200	65100	59900	59300	55200	89600	86900	105000	87700
kz000666	Guanosine	Nucleotides and derivatives	ko00230,ko01100,ko02010	Positive	637000	636000	670000	675000	792000	770000	802000	780000	533000	566000	600000	603000
kz000654	Thymidine	Nucleotides and derivatives	ko00240,ko01100	Positive	20200	31600	30300	28900	66300	75500	63800	74500	80500	59600	80900	83200
kz000680	Guanosine 5'-monophosphate	Nucleotides and derivatives	ko00230,ko01100	Positive	11200	11300	7170	11900	8970	11200	7580	8970	5920	3700	100	5830
kz000668	5'-Deoxy-5'-(methylthio)adenosine	Nucleotides and derivatives	ko00270,ko00908,ko01100	Positive	1400000	1370000	1380000	1590000	872000	923000	938000	907000	1140000	1270000	1270000	1430000
kz000111	N2-methylguanosine	Nucleotides and derivatives	--	Positive	29800	37000	43000	43300	20000	28300	20700	25600	31700	36900	47400	25400
kz000671	2-(Dimethylamino)guanosine	Nucleotides and derivatives	--	Positive	16100	18100	17500	12000	20200	24300	16000	17400	29500	31100	28800	27200
kz000114	Succinyladenosine	Nucleotides and derivatives	--	Positive	1000000	1010000	1040000	1100000	989000	966000	1000000	1010000	1710000	1860000	1650000	1830000
km1152	Adenosine O-ribose	Nucleotides and derivatives	--	Positive	435000	486000	450000	400000	485000	431000	442000	496000	636000	684000	728000	684000
kz000684	Uridine 5'-diphospho-D-glucose	Nucleotides and derivatives	ko00040,ko00052,ko00053,ko00240,ko00500,ko00520,ko00561,ko00908,ko01100,ko01110	Negative	764000	845000	806000	913000	921000	1040000	927000	894000	1930000	1470000	1550000	1830000
kz000113	Isopentenyladenine-7-N-glucoside	Nucleotides and derivatives	--	Positive	277000	262000	258000	282000	374000	332000	306000	321000	476000	514000	464000	516000
kz000686	Nicotinic acid adenine dinucleotide	Nucleotides and derivatives	ko00190,ko00730,ko00760,ko01100	Positive	69700	61900	83100	99600	80400	74500	97700	81200	115000	135000	105000	139000
kz000117	NADP (Nicotinamide adenine dinucleotide phosphate)	Nucleotides and derivatives	ko00195,ko00480,ko00760,ko01100	Negative	104000	86200	97400	111000	96900	105000	86500	101000	130000	141000	135000	142000
kz000687	Flavin adenine dinucleotide(FAD)	Nucleotides and derivatives	ko00740,ko01100,ko01110	Negative	63800	66600	71600	57400	101000	68600	83200	95200	89100	110000	98600	89100
kz000103	1-methylguanidine	Nucleotides and derivatives	--	Positive	14700	13600	15100	11000	10100	5690	4870	6320	9830	11200	9830	15400
kz000632	Uracil	Nucleotides and derivatives	ko00240,ko00410,ko00770,ko01100	Negative	135000	142000	173000	142000	146000	156000	178000	172000	127000	116000	120000	122000
kz000631	Cytosine	Nucleotides and derivatives	ko00240,ko01100	Positive	42400	55700	48200	53100	66500	66700	52600	54900	57100	53900	68600	71400
kz000642	Guanine	Nucleotides and derivatives	ko00230,ko01100	Positive	107000	105000	110000	108000	53000	69200	74600	69700	91400	77500	94500	87900
kz000107	6-Methylmercaptopurine	Nucleotides and derivatives	--	Positive	3800000	3840000	3740000	4090000	1650000	1740000	1670000	1750000	1900000	1960000	2080000	1950000
kz000640	1-Methyladenine	Nucleotides and derivatives	--	Positive	206000	222000	205000	212000	125000	130000	138000	151000	200000	219000	240000	227000
kz000644	7-Methylguanine	Nucleotides and derivatives	--	Positive	14800	21500	20000	20600	100	100	100	100	100	100	100	100
kz005408	5-aminoimidazole ribonucleotide	Nucleotides and derivatives	--	Positive	194000	191000	202000	197000	205000	226000	231000	232000	515000	565000	596000	483000
kz000656	Uridine	Nucleotides and derivatives	ko00240,ko01100,ko02010	Negative	4760	4360	8460	5140	9900	6950	5320	8760	8260	6000	8760	7140
kz000652	Deoxycytidine	Nucleotides and derivatives	ko00240,ko01100,ko02010	Positive	39200	37900	49000	59100	110000	107000	111000	124000	102000	101000	107000	99800
kz000655	Cytidine	Nucleotides and derivatives	ko00240,ko01100,ko02010	Positive	303000	339000	374000	405000	322000	299000	273000	378000	365000	375000	346000	324000
kz000682	Uridine 5'-diphosphate	Nucleotides and derivatives	ko00240,ko00908,ko01100	Negative	27400	20300	23300	27300	19600	41300	40200	47900	55500	58900	71200	75000
km0517	Cytidine 5'-monophosphate (Cytidylic acid)	Nucleotides and derivatives	ko00240,ko01100	Negative	218000	213000	236000	223000	143000	177000	163000	152000	130000	174000	163000	131000
kz001276	Succinic acid	Organic acids	ko00020,ko00190,ko00250,ko00310,ko00350,ko00360,ko00620,ko00630,ko00640,ko00650,ko00760,ko00920,ko01100,ko01110,ko01200	Negative	3030000	2940000	3510000	3300000	6290000	6050000	5940000	6440000	8390000	8250000	8210000	8500000
kz001275	Methylmalonic acid	Organic acids	ko00240,ko00280,ko00640,ko01100	Negative	2970000	3010000	3450000	3250000	6450000	6280000	6290000	6500000	8850000	8660000	7910000	8360000
kz001261	γ-Aminobutyric acid	Organic acids	ko00250,ko00330,ko00410,ko00650,ko00760,ko01100	Positive	89100	112000	119000	130000	116000	118000	90200	102000	84200	78500	78100	86300
kz002807	Dimethylmalonic acid	Organic acids	--	Negative	98500	96600	100000	112000	193000	206000	180000	205000	71200	78800	84000	78000
kz001285	2-Methylsuccinic acid	Organic acids	--	Negative	1290000	1160000	1390000	1380000	2360000	2470000	2490000	2530000	973000	1080000	1100000	1030000
kz001294	Adipic Acid	Organic acids	ko01100	Negative	91100	90300	102000	100000	155000	159000	149000	166000	142000	124000	109000	107000
kz001295	2-Methylglutaric acid	Organic acids	--	Negative	103000	93500	105000	97200	151000	160000	154000	160000	124000	98200	95100	135000
kz001319	D-Galacturonic acid(Gal A)	Organic acids	ko00040,ko00053,ko00520,ko01100,ko02010	Negative	20500	31300	16800	26700	56100	71400	84900	63700	32400	40900	44000	37800
kz001302	2,3-Dihydroxybenzoic Acid	Organic acids	ko01110	Negative	312000	328000	310000	358000	274000	304000	268000	433000	317000	226000	354000	483000
km1419	o-Anisic acid	Organic acids	--	Positive	709000	748000	908000	951000	100	100	100	100	100	100	100	100
kz001315	Anchoic Acid	Organic acids	--	Negative	1190000	1260000	1380000	1100000	1480000	1390000	1460000	1550000	1160000	1330000	1160000	1140000
kz000304	Jasmonic acid	Organic acids	ko00592,ko01100,ko01110,ko04075	Negative	5350	5820	4540	6140	1480	3250	2160	2460	96600	89800	90100	94100
kz001325	Dodecanedioic aicd	Organic acids	--	Negative	2810	2700	3320	3350	3520	3020	3150	3090	3270	3730	3180	3550
kz002811	2-hydroxyhexadecanoic acid	Organic acids	--	Negative	231000	301000	238000	206000	226000	219000	226000	183000	247000	261000	241000	256000
kz001310	Phosphoenolpyruvic acid	Organic acids	--	Negative	73800	57800	87700	91600	114000	125000	103000	137000	34600	31700	24900	18500
kz000311	Malonic acid	Organic acids	ko00061,ko00240,ko00410,ko01100,ko01212	Negative	357000	411000	357000	335000	852000	960000	921000	956000	911000	1130000	1210000	1140000
kz000290	Aminomalonic acid	Organic acids	--	Negative	121000	113000	124000	123000	255000	231000	223000	237000	304000	334000	308000	342000
kz000284	3-Hydroxypropanoic acid	Organic acids	ko00240,ko00410,ko00640,ko01100,ko01200	Negative	11200	10900	15300	8570	132000	123000	115000	130000	112000	137000	144000	154000
kz001288	L-(-)-Malic acid	Organic acids	ko00650,ko01100	Negative	3640000	3810000	3960000	3980000	5070000	4870000	4810000	5100000	6400000	6450000	7080000	6540000
kz001278	3-Hydroxy-3-methyl butyric acid	Organic acids	--	Negative	79100	75500	88500	86700	94200	77000	86400	89900	178000	203000	211000	226000
kz001308	D-Xylonic acid	Organic acids	ko00040,ko01100	Negative	2760000	2990000	3280000	3840000	2620000	2670000	2740000	2990000	2190000	3080000	2670000	3320000
kz000312	A-Ketoglutaric acid	Organic acids	ko00020,ko00040,ko00053,ko00220,ko00250,ko00300,ko00310,ko00340,ko00430,ko00630,ko00650,ko00660,ko01100,ko01110,ko01200,ko01210,ko01230	Negative	615000	596000	715000	625000	838000	808000	849000	1070000	847000	746000	864000	838000
kz000296	Citramalate	Organic acids	--	Negative	620000	639000	687000	616000	853000	799000	872000	878000	639000	644000	650000	630000
kz001286	5-Hydroxyhexanoic acid	Organic acids	--	Negative	124000	110000	124000	106000	93700	92600	85200	102000	93500	92000	105000	107000
kz001291	Trans,trans-Muconic acid	Organic acids	--	Negative	318000	334000	324000	366000	201000	202000	223000	205000	297000	300000	276000	351000
kz001317	Citric Acid	Organic acids	ko00020,ko00250,ko00630,ko01100,ko01110,ko01200,ko01210,ko01230	Negative	4250000	4020000	5010000	5350000	13100000	12900000	10800000	12700000	10900000	11100000	11600000	12100000
kz001312	Shikimic acid	Organic acids	ko00400,ko01100,ko01110,ko01230	Negative	14100000	17700000	15900000	14100000	12600000	12600000	12100000	13200000	14100000	15500000	13400000	14600000
kz000302	2-Isopropylmalate	Organic acids	ko00290,ko00620,ko01100,ko01110,ko01210,ko01230	Negative	13300000	14200000	15800000	13300000	10600000	11400000	11000000	10400000	10100000	10000000	10400000	10100000
kz001307	Phthalic acid	Organic acids	ko01100,ko02010	Negative	46100	58500	62900	68000	72600	81100	81200	80400	47800	48700	70200	58000
kz004909	2-hydroxy-3-phenylpropanoic acid	Organic acids	--	Negative	223000	207000	215000	220000	434000	452000	445000	469000	722000	774000	808000	801000
km0227	D-Mannitol	Others	ko00051,ko01100,ko02010	Positive	112000	105000	113000	122000	112000	112000	134000	128000	154000	142000	138000	144000
kz000183	Hinokitiol	Others	--	Positive	10800	14300	13500	19100	14300	13200	16500	10400	8970	16500	8660	17200
kz002217	Rhododendrol	Others	--	Positive	1630000	1580000	1480000	2090000	292000	198000	309000	259000	1120000	1130000	1300000	956000
kz004200	Senkyunolide H	Others	--	Positive	279000	217000	362000	268000	118000	205000	271000	217000	382000	349000	352000	338000
kz004201	E-6,7-Dihydroxydihydroligustilide	Others	--	Positive	263000	280000	319000	274000	150000	218000	281000	234000	325000	434000	375000	364000
kz004199	Senkyunolide I	Others	--	Positive	295000	265000	353000	302000	141000	237000	273000	256000	403000	361000	358000	340000
kz004013	Solatuberenol A	Others	--	Positive	218000	280000	252000	256000	1920000	1640000	1660000	1900000	247000	246000	269000	248000
kz001033	Vomifoliol	Others	--	Negative	29100	24900	25000	49700	11000000	11600000	12200000	11900000	8690000	8820000	9530000	8220000
kz004206	Senkyunolide M	Others	--	Positive	64600	81300	52300	88200	52500	70900	81600	53500	73700	52100	76800	71600
kz000197	E-3,4,5'-Trihydroxy-3'-glucopyranosylstilbene	Others	--	Negative	215000	234000	226000	212000	214000	209000	199000	202000	287000	256000	241000	264000
kz000207	Cannabiscitrin	Others	--	Positive	802000	778000	993000	841000	792000	1000000	828000	1220000	1160000	1820000	1500000	1460000
kz002032	Erythromycin-6-O-β-D-glucoside	Others	--	Positive	57500	45900	52000	59800	6260	22100	34300	44300	69400	69600	70000	74100
kz000179	4-Nitrophenol	Others	--	Positive	5510000	5420000	6050000	6200000	6230000	7280000	6120000	6130000	13900000	16600000	13100000	13800000
kz003858	Pyrogallol	Others	--	Positive	618000	512000	531000	517000	1080000	1100000	1120000	1180000	1220000	1590000	1570000	1220000
kz001032	N-Acetyl-D-galactosamine	Others	--	Positive	1180000	1200000	1150000	1220000	1380000	1210000	1310000	1310000	1250000	1310000	1250000	1220000
kz003545	Gallacetophenone	Others	--	Positive	185000	189000	215000	192000	273000	253000	253000	250000	296000	335000	333000	339000
kz003001	2,6-Dimethoxy-1,4-benzoquinone	Others	--	Positive	160000	194000	191000	197000	228000	261000	265000	269000	300000	296000	342000	313000
kz002222	Eucommiol	Others	--	Negative	106000	107000	103000	89200	110000	105000	105000	120000	80600	117000	92900	79000
kz002367	Methyl dioxindole-3-acetate	Others	--	Positive	541000	665000	736000	706000	876000	767000	775000	963000	562000	520000	518000	654000
kz003669	Cis-Jasmone	Others	--	Negative	26600	26100	29100	29500	41200	41600	49300	44800	254000	251000	255000	259000
kz001036	(R)-Pantetheine	Others	ko00332,ko00770,ko01110	Negative	3890	4210	4450	4110	7120	9620	8020	5780	6450	4630	5770	7210
kz004190	Butylphthalide	Others	--	Positive	100	100	100	100	100	100	6710	8140	40500	33000	35400	31000
kz004196	Senkyunolide F	Others	--	Positive	58600	52300	59500	62100	100	100	100	100	100	100	100	100
kz004191	Senkyunolide A	Others	--	Positive	66800	56200	77900	69900	75900	234000	197000	214000	144000	163000	147000	135000
kz004198	Senkyunolide K	Others	--	Positive	78100	73900	70900	72300	12000	22700	19500	22400	141000	125000	122000	130000
kz003309	5,7-Dyhydroxy-1(3H)-isobenzofuran-one-O-glucoside	Others	--	Negative	405000	466000	406000	417000	319000	346000	406000	377000	829000	704000	741000	742000
kz001710	Stilbostemin B	Others	--	Positive	3380	6280	2480	4590	23400	27300	28400	30000	30600	27900	26400	28000
kz003003	Elemol	Others	--	Positive	1330000	916000	941000	864000	1610000	1800000	1890000	1900000	3000000	3070000	3120000	3070000
kz002223	Eucommia	Others	--	Negative	2710000	2700000	3100000	2770000	3330000	3700000	3510000	3220000	1630000	1830000	1880000	1880000
kz002007	Doitungbiphenyl A	Others	--	Negative	936000	1100000	1020000	978000	1020000	970000	950000	1170000	595000	577000	587000	520000
kz004174	Benzyl-O-β-D-glucopyranose-β-D-xyranoside	Others	--	Negative	424000	594000	614000	498000	304000	252000	357000	317000	253000	279000	257000	237000
kz001037	Octadecenoic amide	Others	--	Positive	41200	49600	41600	52900	61600	44400	65200	25700	60600	42000	29400	46500
kz001040	Sugiol	Others	ko00904,ko01110	Negative	100	100	100	100	100	100	100	100	21500	22800	23800	21700
kz004789	Dihydrocharcone-4`-O-β-Dglucopyranoside	Others	--	Negative	5970000	6580000	7010000	7410000	2200000	2260000	2150000	2580000	1160000	1270000	1300000	1350000
kz004226	Prim-O-glucosylcimifugin	Others	--	Positive	388000	441000	495000	412000	517000	503000	540000	529000	310000	266000	323000	316000
kz003589	seco-coccinic acid F	Others	--	Negative	480	484	583	566	2700	5020	4770	4210	1530	1070	601	827
kz003599	kadcoccilactone H	Others	--	Negative	30300	30200	31000	28700	222000	225000	231000	223000	44100	40900	38700	42200
km0555	Dl-Glyceraldehyde3-phosphate	Others	--	Negative	87400	117000	120000	134000	215000	218000	217000	200000	111000	126000	115000	126000
kz000180	Histidinol	Others	ko00340,ko01100,ko01110,ko01230	Positive	1200000	1190000	1140000	1210000	1190000	1270000	1160000	1160000	1220000	1350000	1320000	1280000
kz003852	(Rs)-Mevalonic acid	Others	--	Negative	999000	956000	1060000	950000	786000	785000	772000	842000	694000	683000	721000	798000
kz001352	2,3,5,4'-Tetrahydroxy-stilbene-2-O-D-glucopyranoside	Others	--	Negative	3140000	2600000	2830000	2780000	1080000	1400000	1080000	1230000	2910000	2840000	2770000	3270000
kz001349	Pterostilbene	Others	ko00945	Negative	38300	42400	42000	40600	72700	73700	69000	75100	55300	52900	54100	55300
kz000988	Choline alfoscerate	PC	ko00564,ko00565	Positive	1060000	1040000	1040000	1140000	924000	959000	892000	891000	2970000	2530000	2580000	2800000
km1485	Syringic acid O-glucoside	Phenolic acids	--	Negative	3420000	3190000	3600000	3160000	617000	636000	666000	702000	1580000	1440000	1540000	1550000
kz000500	Riboprine	Phenolic acids	ko00908,ko01110	Negative	29300	32100	22200	29700	22400	23500	23500	31500	93300	81800	82000	80100
kz000502	Coniferaldehyde	Phenolic acids	ko00940,ko01100,ko01110	Positive	36400	37800	48900	31900	18700	58500	76500	80700	101000	78500	122000	84600
kz000051	4-Methoxycinnamic acid	Phenolic acids	--	Negative	9560	6520	9520	8120	20900	21200	19200	17800	11100	9670	11500	11000
kz000499	Trans-4-Hydroxycinnamic Acid Methyl Ester	Phenolic acids	--	Negative	14400	13000	16500	13400	31200	32700	29500	34000	17600	17200	17300	18200
kz000511	Ferulic acid	Phenolic acids	ko00940,ko01100,ko01110	Negative	42400	53100	48700	47700	54000	65400	55300	62300	47000	35600	46200	32100
kz000053	Isoferulic Acid	Phenolic acids	--	Negative	36700	56300	49500	33500	68700	62200	58700	52900	42200	29200	36500	36200
kz000492	Isoeugenol	Phenolic acids	ko00940	Positive	52300	62500	65700	58500	58700	63000	57300	49600	346000	312000	282000	336000
kz000493	Eugenol	Phenolic acids	ko00940	Positive	94800	63100	102000	109000	108000	118000	92700	90000	453000	540000	512000	563000
kz001590	1-(4-Methoxyphenyl)-1-propanol	Phenolic acids	--	Negative	6810	2830	5640	6160	6990	7130	7480	6840	16500	11700	10700	13000
kz000542	1-O-Galloyl-β-D-glucose	Phenolic acids	--	Negative	2230000	2280000	2370000	2290000	1610000	1660000	1700000	1610000	1440000	1530000	1490000	1420000
kz000056	Salicylic acid glucoside	Phenolic acids	--	Negative	4800000	5440000	5280000	5980000	5260000	6460000	5780000	6020000	4130000	3780000	3940000	3900000
kz002556	4-O-glucosyl-4-hydroxybenzoic acid	Phenolic acids	--	Negative	1230000	1320000	1420000	1390000	3410000	3060000	3460000	3050000	1660000	1460000	1560000	1570000
kz002546	Isosalicylic acid O-glycoside	Phenolic acids	--	Negative	1400000	1340000	1390000	1240000	976000	1030000	1160000	1220000	1340000	1270000	1330000	1240000
kz003517	Glucosyloxybenzoic acid	Phenolic acids	--	Negative	1640000	1890000	1930000	1910000	2050000	2040000	2230000	2090000	2590000	2710000	2860000	2660000
kz000533	2,5-Dihydroxy benzoic acid O-hexside	Phenolic acids	--	Negative	5410000	5220000	5530000	6180000	4720000	4450000	4650000	5110000	5580000	5500000	4900000	5700000
kz000532	Protocatechuic acid-4-glucoside	Phenolic acids	--	Negative	19600000	20600000	20500000	20300000	14800000	15200000	15400000	16100000	19700000	18600000	18700000	18400000
kz003518	5-(2-Hydroxyethyl)-2-O-glucosylohenol	Phenolic acids	--	Negative	13100000	11300000	12500000	12700000	10800000	11300000	10900000	11300000	12300000	11900000	12500000	11800000
kz003519	Cimidahurinine	Phenolic acids	--	Negative	4400000	3710000	4500000	3920000	3840000	3990000	3720000	3900000	3820000	4140000	3820000	4300000
kz000062	Sinapoyl malate	Phenolic acids	ko00940	Positive	196000	180000	208000	196000	273000	253000	250000	267000	218000	188000	206000	231000
kz000540	3,4,5-Trimethoxyphenyl-β-D-Glucopyranoside	Phenolic acids	--	Negative	5320000	5470000	4950000	5130000	6510000	7080000	6980000	6820000	6850000	5950000	6860000	6660000
kz000546	1-O-p-Coumaroyl quinic acid	Phenolic acids	--	Negative	3150000	3160000	3460000	3380000	3770000	3460000	3770000	3560000	1760000	1960000	2000000	1950000
kz000548	Trans-3-O-p-coumaric quinic acid	Phenolic acids	--	Positive	939000	895000	970000	919000	800000	642000	737000	777000	419000	427000	411000	417000
kz000544	3-O-p-Coumaroyl quinic acid	Phenolic acids	ko00940,ko00941,ko00945,ko01110	Negative	2980000	2760000	3050000	2800000	1900000	1840000	1380000	1830000	1200000	1390000	1260000	1110000
kz000553	Neochlorogenic acid(5-O-Caffeoylquinic acid)	Phenolic acids	--	Negative	15300000	14800000	15100000	14700000	17900000	18600000	18800000	20700000	5260000	4960000	5070000	5040000
kz000063	Homovanilloyl quinic acid	Phenolic acids	--	Negative	215000	193000	202000	203000	308000	307000	302000	304000	155000	166000	158000	175000
kz002560	6-O-feruloyl-α-glucose	Phenolic acids	--	Negative	1950000	2160000	2220000	1930000	2540000	2580000	2560000	2540000	2820000	2710000	2650000	3120000
kz000559	3-O-Feruloyl quinic acid	Phenolic acids	--	Positive	827000	774000	846000	805000	2490000	2650000	2700000	2650000	330000	322000	318000	313000
kz002552	Sinapic acid-glycoside	Phenolic acids	--	Negative	3540000	3800000	3430000	2840000	5570000	6210000	5470000	5560000	4690000	3780000	4370000	3690000
kz002551	Isosinapic acid-hexoside	Phenolic acids	--	Negative	3070000	3120000	3740000	3340000	4240000	4130000	4530000	4450000	2120000	2290000	2380000	2350000
kz005185	6-O-Caffeoylarbutin	Phenolic acids	--	Negative	1460000	1610000	1360000	1460000	1690000	1650000	1640000	1760000	1490000	1390000	1490000	1630000
kz000590	3,4-Dicaffeoylquinic acid	Phenolic acids	--	Negative	31800	62500	37400	39500	259000	381000	356000	394000	241000	261000	261000	286000
kz000589	Isochlorogenic acid A	Phenolic acids	--	Negative	57500	42200	32100	40900	328000	303000	280000	331000	282000	318000	338000	291000
kz001562	5-Hydroxymethylfurfural	Phenolic acids	--	Positive	115000	125000	201000	135000	245000	265000	144000	234000	282000	171000	343000	417000
kz000476	Protocatechuic aldehyde	Phenolic acids	ko00950	Positive	273000	276000	316000	191000	181000	172000	270000	249000	377000	265000	207000	260000
kz001819	Salicylic acid	Phenolic acids	ko00360,ko01100,ko01110,ko04075	Negative	27300	25500	25600	24000	39900	46800	27500	35000	35000	41300	36700	34200
kz000487	2,5-Dihydroxybenzoic acid	Phenolic acids	ko00350,ko01100	Negative	64300	102000	85700	59500	77100	81200	107000	79100	78600	75300	84600	78000
kz000488	2,4-Dihydroxy benzoic acid	Phenolic acids	--	Negative	323000	324000	363000	297000	402000	445000	422000	612000	311000	463000	268000	392000
kz000473	4-Aminobenzoic acid	Phenolic acids	ko00790,ko01100	Positive	455000	565000	516000	499000	547000	546000	549000	474000	608000	658000	737000	789000
kz000047	Mandelic acid	Phenolic acids	--	Negative	56700	71700	52900	80300	82500	46500	74800	69800	79500	92500	71800	65300
kz000484	Vanillin	Phenolic acids	ko00998,ko01100,ko01110	Negative	276000	310000	301000	310000	387000	470000	405000	546000	594000	509000	581000	545000
kz000050	Homogentisic acid	Phenolic acids	ko00130,ko00350,ko01100	Negative	550000	554000	551000	584000	257000	240000	272000	254000	562000	544000	584000	560000
kz000076	3,4-Dihydroxybenzeneacetic acid	Phenolic acids	ko00350,ko01100	Negative	526000	512000	522000	489000	309000	234000	276000	243000	593000	566000	574000	615000
kz000496	Vanillic acid	Phenolic acids	--	Negative	6270	19000	14400	11500	13400	13900	10900	20600	16000	20700	14800	21400
kz000490	4-MethoxycinnaMaldehyde	Phenolic acids	--	Positive	25400	39000	23900	43700	35400	43500	42900	36400	34200	32000	43200	43900
kz000505	Coniferyl alcohol	Phenolic acids	ko00940,ko00998,ko01100,ko01110	Negative	13200	17200	16100	15100	15700	14500	23800	14500	19400	28100	33100	17000
kz000503	Methyleugenol	Phenolic acids	ko00940	Positive	923000	1000000	907000	1110000	130000	383000	488000	406000	924000	1060000	1120000	1140000
kz001825	p-coumaroylmalic acid	Phenolic acids	--	Negative	34300	35300	32200	41200	52500	50800	57500	52800	27800	31300	25200	33800
kz000057	Caftaric acid	Phenolic acids	--	Negative	72300	81000	68300	77500	103000	108000	111000	121000	55100	52100	45100	56200
kz002650	1-O-(3,4-dihydroxy-5-methoxy-benzoyl)-β-D-glucoside	Phenolic acids	--	Negative	7400000	8910000	8040000	8270000	8720000	9640000	9480000	11000000	17700000	17600000	17700000	17200000
kz005048	Picein (4-Acetylphenyl-glucoside)	Phenolic acids	--	Negative	36500	44500	46600	43500	43200	45800	37600	46600	32700	37800	37100	34600
kz002431	Salidroside	Phenolic acids	ko00350,ko01100	Negative	596000	606000	689000	673000	644000	640000	682000	721000	418000	426000	345000	422000
kz003942	2,6-Di-t-butylphenol	Phenolic acids	--	Negative	1100000	1600000	1150000	2410000	1240000	2600000	2090000	1190000	1990000	1230000	1920000	1850000
kz002558	6-O-caffeoyl-β-glucose	Phenolic acids	--	Negative	2000000	1880000	1730000	1670000	1770000	1640000	1550000	1520000	2500000	2390000	2150000	2450000
kz002647	2-Acetyl-3-hydroxyphenyl-1-O-β-D-glucoside	Phenolic acids	--	Negative	181000	235000	331000	390000	297000	419000	357000	316000	1830000	1450000	1730000	2210000
kz003946	Dihydrocaffeoylglucose	Phenolic acids	--	Negative	110000	90700	117000	84300	185000	111000	117000	119000	100	100	100	100
kz000059	3-O-p-Coumaroylshikimic acid	Phenolic acids	--	Negative	222000	249000	188000	213000	107000	110000	107000	91500	43900	80300	42800	54100
kz000539	3-Hydroxy-4-isopropylbenzylalcohol 3-glucoside	Phenolic acids	--	Negative	102000	88900	115000	86700	217000	242000	189000	237000	251000	191000	200000	209000
kz003795	Agrimonolide	Phenolic acids	--	Negative	223000	222000	251000	183000	12200	13100	15400	15300	95100	102000	101000	109000
kz003099	Di-O-Glucose-quinic acid	Phenolic acids	--	Negative	1360000	1460000	1470000	1340000	2020000	2100000	2020000	2010000	3660000	4390000	3710000	3990000
kz003672	Piceid	Phenolic acids	--	Negative	5150000	5220000	5120000	5480000	5020000	4650000	4720000	5290000	3480000	3230000	3890000	3660000
kz001864	vnilloylcaffeoyltartaric acid	Phenolic acids	--	Negative	642000	623000	606000	607000	190000	171000	200000	203000	632000	684000	697000	766000
kz000071	p-Coumaroyl quinic acid O-glucuronic acid	Phenolic acids	--	Negative	1120000	940000	1140000	1060000	1290000	1460000	1500000	1480000	988000	988000	851000	942000
kz000584	5-O-p-Coumaroyl quinic acid O-hexoside	Phenolic acids	--	Negative	262000	221000	260000	266000	333000	358000	372000	362000	66600	65000	72000	70700
kz001451	6'-O-feruloylsucrose	Phenolic acids	--	Negative	157000	204000	201000	179000	141000	185000	180000	110000	324000	293000	309000	215000
kz000598	3-Hydroxy-5-Methylphenol-1-Oxy-β-D-(6'-O-Digalloyl)Glucose	Phenolic acids	--	Negative	51700	56600	48300	64200	87500	69600	73600	61400	100	12100	100	100
kz002581	4-O-(6′-O-glucosylcaffeoylglucosylferuloyl)-4-hydroxybenzyl alcohol	Phenolic acids	--	Negative	282000	248000	206000	254000	284000	275000	259000	307000	97000	105000	120000	99000
kz000466	4-Hydroxybenzaldehyde	Phenolic acids	ko01100	Negative	40700	66300	50800	35600	84200	82500	78700	78500	30900	49000	39200	27100
kz000049	2-(Formylamino)benzoic acid	Phenolic acids	ko00380,ko01100	Negative	35200	100	27200	26600	40800	36000	36200	45500	44300	47400	61700	41600
kz000471	Cinnamaldehyde	Phenolic acids	--	Positive	139000	138000	147000	154000	197000	202000	200000	202000	1290000	1240000	1320000	1360000
kz002553	trans-Cinnamic acid	Phenolic acids	--	Negative	1640	1510	2040	2890	6600	8140	8370	7820	29600	27900	30600	29600
kz000075	Caffeic aldehyde	Phenolic acids	ko00940,ko01110	Positive	38000	42800	44800	44800	28500	30600	27200	35700	31900	34100	32100	35000
km1427	O-Feruloyl quinic acid	Phenolic acids	--	Positive	55300	40200	47200	41100	274000	258000	274000	248000	68600	68600	63200	84800
km1432	O-p-Coumaroyl quinacyl quinic acid O-hexoside	Phenolic acids	--	Negative	29300	31600	35600	37000	31700	25200	16000	26600	11500	11900	10100	9430
kz000199	Quinic acid O-di-glucuronic acid	Phenolic acids	--	Negative	32600	24700	29800	26700	59500	57000	52900	52100	21800	18600	20100	21500
km1300	Hydroxy-methoxycinnamate	Phenolic acids	--	Positive	1450000	1380000	1530000	1260000	2100000	1950000	2020000	2150000	2670000	2170000	2120000	2360000
kz003714	6-O-Galloyl-β-D-glucose	Phenolic acids	--	Negative	907000	929000	1010000	761000	1600000	1580000	1480000	1430000	1590000	1290000	1230000	1240000
kz003498	2-O-Galloyl-β-D-glucose	Phenolic acids	--	Negative	2360000	2420000	2610000	2290000	1720000	1780000	1830000	1780000	1440000	1510000	1570000	1540000
kz001748	Ellagicacid-4-O-β-D-galloyl-β-Dglucopyranoside	Phenolic acids	--	Negative	397000	345000	308000	279000	326000	347000	467000	505000	405000	484000	429000	474000
kz002506	Ellagyl glucose	Phenolic acids	--	Negative	1910000	2280000	1950000	1980000	1960000	3090000	2230000	2420000	2270000	2420000	2550000	2270000
km1313	Kinetin 9-riboside	Phytohormones	--	Positive	2500000	2230000	2890000	2630000	3130000	2730000	3070000	3110000	3720000	3960000	3820000	3630000
km0258	(+)-cis,trans-Abscisic acid (ABA)	Phytohormones	ko00906,ko01100,ko01110,ko04075	Negative	376000	436000	432000	407000	2900000	2930000	2900000	3100000	3150000	3130000	3100000	3090000
kz001328	Procyanidin A2	Proanthocyanidins	--	Negative	359000	359000	294000	310000	372000	385000	426000	396000	359000	397000	506000	409000
kz001329	Procyanidin A1	Proanthocyanidins	--	Negative	28400	33100	26300	25000	39000	40000	35000	32100	31700	35600	36200	27400
kz001335	Procyanidin B1	Proanthocyanidins	--	Negative	4420000	4160000	3830000	4350000	3320000	3320000	3460000	3730000	4480000	4580000	3970000	4220000
kz001332	Procyanidin B2	Proanthocyanidins	--	Negative	1040000	1090000	913000	856000	595000	643000	567000	636000	1040000	963000	1030000	976000
kz001333	Procyanidin B3	Proanthocyanidins	--	Negative	5150000	4810000	5530000	4810000	2790000	2890000	2890000	3220000	5030000	4360000	5190000	4880000
kz001334	Procyanidin B4	Proanthocyanidins	--	Negative	19000000	19600000	19600000	18500000	18500000	18000000	18100000	18500000	23300000	22200000	21600000	23300000
kz001340	Procyanidin C2	Proanthocyanidins	--	Positive	426000	418000	422000	360000	397000	350000	379000	393000	428000	477000	380000	503000
kz001339	Procyanidin C1	Proanthocyanidins	--	Negative	1460000	1390000	1500000	1440000	1620000	1220000	1410000	1510000	1370000	1630000	1410000	1350000
kz002815	Gallocatechin-gallocatechin-catechin	Proanthocyanidins	--	Positive	249000	257000	241000	241000	83900	77800	74000	64400	195000	203000	186000	205000
kz002816	Gallocatechin-gallocatechin-gallocatechin	Proanthocyanidins	--	Positive	63700	62900	62700	68300	6250	4010	5730	3940	13500	19100	14600	17100
kz003446	Lapachol	Quinones	--	Positive	7550	9110	6230	7170	5030	5410	6350	6930	4340	7660	5100	4530
kz002490	"1,4,8-trihydroxynaphthalene-1-O-β-D-[6'-O-(3""-methoxy-5""-hydryoxybenzoyl)]glucopyranoside"	Quinones	--	Negative	42200	29400	25000	16300	63900	70500	75500	61700	53400	60200	58700	48500
kz002491	"1,4,8-trihydroxynaphthalene-1-O-β-D-[6'-O-(3"",4"",5""-trimethylbenzoyl)]glucopyranoside"	Quinones	--	Negative	1590000	1500000	1530000	1560000	3410000	3150000	3250000	3380000	1730000	1910000	1740000	1980000
kz000186	2-Deoxyribose 1-phosphate	Saccharides and Alcohols	ko00030,ko00240,ko01100	Negative	128000	140000	222000	150000	188000	167000	183000	176000	184000	169000	128000	145000
kz001147	D-(+)-Sucrose	Saccharides and Alcohols	ko00052,ko00500,ko01100,ko01110,ko02010	Negative	4880000	6350000	4890000	4840000	7590000	8200000	8770000	8090000	14400000	18800000	12500000	12000000
kz001145	D-(+)-TrehaloseAnhydrous	Saccharides and Alcohols	ko00500,ko01100,ko01110,ko02010	Negative	1950000	2540000	1900000	2040000	2490000	4810000	2960000	4560000	3990000	5240000	6360000	5490000
kz001146	Galactinol	Saccharides and Alcohols	--	Negative	459000	486000	480000	380000	663000	708000	773000	629000	1130000	1680000	1180000	1100000
kz001143	Isomaltulose	Saccharides and Alcohols	--	Negative	3670000	3320000	3700000	3690000	3720000	5930000	6470000	5710000	6910000	13000000	11000000	13800000
kz001144	Melibiose	Saccharides and Alcohols	ko00052,ko01100,ko02010	Negative	2390000	2180000	1980000	1840000	2490000	2910000	2570000	3360000	4690000	6330000	4490000	6100000
kz000255	Raffinose	Saccharides and Alcohols	ko00052,ko01100,ko02010	Negative	8960000	5620000	6930000	7760000	2510000	5250000	4070000	3860000	7300000	5280000	7220000	7280000
kz001151	Panose	Saccharides and Alcohols	--	Negative	2120000	1640000	1700000	1800000	902000	1160000	1300000	1370000	2080000	1200000	1410000	2640000
kz001126	Ribitol	Saccharides and Alcohols	ko00040,ko00740,ko01100	Negative	120000	124000	124000	124000	67000	85400	92800	79000	66200	77500	62700	70800
kz001127	D-Arabitol	Saccharides and Alcohols	ko00040,ko01100	Negative	44200	53300	50500	49200	38200	36600	42400	36000	20200	25400	28200	24400
kz001124	Xylitol	Saccharides and Alcohols	ko00040,ko01100,ko02010	Negative	34500	43500	37600	35900	24100	29400	24600	25800	12700	16500	18800	23000
kz000249	D-(+)-Glucono-1,5-lactone	Saccharides and Alcohols	ko00030,ko01100,ko01110,ko01200	Negative	49800	57300	59700	39500	100000	158000	117000	114000	94100	125000	114000	94900
kz001130	L-Gulonic-γ-lactone	Saccharides and Alcohols	ko00053,ko01100	Negative	161000	161000	186000	168000	292000	252000	272000	263000	231000	270000	259000	224000
kz001137	D-Glucoronic acid	Saccharides and Alcohols	ko00040,ko00053,ko00520,ko00562,ko01100	Negative	24100	27500	28400	30000	59800	93300	97800	92200	60800	55400	55600	62800
kz001131	D-Glucose	Saccharides and Alcohols	ko00010,ko00030,ko00052,ko00500,ko00520,ko00901,ko01100,ko01110,ko02010	Negative	812000	957000	968000	804000	3680000	3730000	4100000	3550000	4610000	5060000	4230000	3470000
kz001132	Inositol	Saccharides and Alcohols	ko00052,ko00053,ko00562,ko01100,ko01110,ko02010,ko04070	Negative	1730000	1850000	1770000	1740000	590000	493000	528000	520000	718000	564000	552000	621000
kz001140	Glucose-1-phosphate	Saccharides and Alcohols	ko00010,ko00040,ko00052,ko00500,ko00520,ko00523,ko00561,ko01100,ko01110	Negative	235000	251000	262000	260000	763000	782000	824000	832000	547000	557000	509000	600000
kz001141	D-Glucose 6-phosphate	Saccharides and Alcohols	ko00500,ko00562,ko00998,ko01100,ko01110	Negative	239000	243000	265000	252000	734000	697000	817000	848000	559000	535000	545000	606000
kz001135	D-Sorbitol	Saccharides and Alcohols	ko00051,ko00052,ko01100,ko02010	Negative	66900	68400	60600	63500	88900	92000	97200	106000	111000	102000	83300	120000
kz000251	N-Acetyl-D-glucosamine	Saccharides and Alcohols	ko00520,ko01100,ko02010	Positive	1960000	1890000	1820000	1880000	2390000	2120000	1820000	2140000	2120000	2170000	1970000	1820000
kz001148	Turanose	Saccharides and Alcohols	--	Positive	267000	367000	407000	495000	619000	769000	497000	203000	699000	840000	885000	1030000
kz000256	D(+)-Melezitose O-rhamnoside	Saccharides and Alcohols	--	Negative	102000	99800	103000	71800	14300	14100	22400	16600	27800	37200	32400	22500
kz000246	Threitol	Saccharides and Alcohols	--	Negative	169000	143000	166000	193000	65700	70400	96600	80600	51700	105000	53500	40500
kz000245	D(-)-Threose	Saccharides and Alcohols	--	Positive	72400	46400	37900	43000	45000	47200	30800	19000	53300	39800	52300	63900
kz001371	Threonate	Saccharides and Alcohols	--	Negative	369000	467000	506000	529000	216000	204000	211000	221000	230000	246000	256000	214000
kz001142	Glucarate O-Phosphoric acid	Saccharides and Alcohols	--	Negative	5510000	5440000	5640000	5160000	4300000	4430000	4000000	4120000	4160000	3990000	4490000	4080000
kz001138	Gluconic acid	Saccharides and Alcohols	ko00030,ko01100,ko01110,ko01200	Negative	2080000	2150000	2050000	2040000	1890000	1500000	1770000	1550000	1550000	1930000	1590000	1920000
kz000254	D-Fructose-1,6-biphosphate	Saccharides and Alcohols	--	Negative	103000	83300	104000	88100	36000	39500	41300	46300	29500	39600	38800	44400
kz002863	Sedoheptulose	Saccharides and Alcohols	ko00710,ko01100	Negative	580000	576000	691000	503000	421000	452000	410000	428000	499000	474000	492000	470000
kz000253	D-Sedoheptuiose 7-phosphate	Saccharides and Alcohols	--	Negative	5760000	5710000	6250000	6100000	4100000	4420000	4410000	5060000	4810000	4080000	5110000	4290000
kz005413	1-(sn-Glycero-3-phospho)-1D-myo-inositol	Saccharides and Alcohols	--	Negative	495000	956000	437000	1000000	3980000	3260000	3930000	3430000	8120000	9250000	8430000	7790000
kz002903	Costunolide	Terpenoids	ko00909,ko01110	Positive	9100	11100	6360	5230	16800	23700	18500	15600	40200	36500	40400	40200
kz003727	Geniposidic acid	Terpenoids	ko00902,ko01110	Negative	249000	271000	246000	267000	161000	160000	161000	168000	258000	229000	246000	240000
kz003370	Swertiamarin	Terpenoids	--	Positive	1600000	1710000	1610000	1660000	1840000	1610000	1860000	1830000	2300000	2180000	2160000	2230000
kz002314	Dehydrovomifoliol	Terpenoids	--	Positive	122000	142000	117000	165000	120000	137000	120000	123000	141000	122000	148000	145000
kz000410	Sweroside	Terpenoids	--	Positive	5310000	5330000	5030000	5070000	5810000	5790000	5590000	6110000	5160000	5550000	5410000	5300000
kz003726	Ixoroside	Terpenoids	--	Positive	172000	193000	169000	182000	147000	141000	160000	151000	193000	174000	180000	163000
kz003730	Gardenoside	Terpenoids	--	Positive	149000	151000	155000	131000	128000	135000	156000	158000	103000	103000	92000	101000
kz005179	Monotropein	Terpenoids	--	Negative	464000	505000	482000	451000	551000	579000	572000	585000	573000	553000	556000	535000
kz002218	Genipin	Terpenoids	--	Positive	769000	730000	768000	713000	1250000	1330000	1340000	1260000	411000	563000	541000	537000
kz003038	3-O-(2-O-Acetyl-β-D-glucopyranosyl) oleanolic acid	Terpenoids	--	Negative	169000	147000	143000	167000	196000	191000	154000	204000	75100	76700	68700	60600
kz003877	Aromadendrin 7-glucoside	Terpenoids	--	Negative	809000	893000	848000	803000	1130000	850000	968000	1050000	769000	647000	782000	778000
kz005002	Gardoside	Terpenoids	--	Negative	236000	252000	241000	250000	132000	155000	171000	157000	239000	226000	238000	199000
kz005003	3,4-Dihydroverbenalin	Terpenoids	--	Negative	1170000	1120000	1190000	1170000	1770000	1640000	1880000	1770000	4080000	4000000	4170000	4430000
kz003052	Reynosin	Terpenoids	--	Negative	81800	474000	118000	174000	100	100	100	100	100	100	100	100
kz001159	Biotin	Vitamins	ko00780,ko01100,ko02010	Positive	54000	60400	64300	66600	166000	148000	140000	158000	219000	210000	213000	242000
kz001162	4-Pyridoxic acid O-hexoside	Vitamins	--	Positive	95900	91300	107000	89300	67500	72100	67900	84800	63200	59100	66200	70000
kz000263	Pyridoxine-5'-O-glucoside	Vitamins	--	Positive	3150000	3620000	4110000	3600000	4120000	4030000	3940000	3930000	3900000	3270000	3590000	3870000
kz001163	Riboflavin	Vitamins	ko00740,ko01100,ko01110,ko02010	Positive	468000	411000	498000	488000	325000	287000	364000	368000	1240000	872000	737000	752000
kz000266	Menaquinone (K2)	Vitamins	ko00130,ko01100,ko01110	Positive	111000	171000	138000	177000	72500	196000	176000	92300	281000	213000	134000	271000
kz001154	Nicotinamide	Vitamins	ko00760,ko01100	Positive	41800	27700	26500	29400	22200	22400	19100	25200	24600	31800	24500	34400
kz001156	Pyridoxine	Vitamins	ko00750,ko01100	Positive	298000	300000	351000	369000	283000	251000	324000	294000	348000	351000	375000	362000
kz001157	4-Pyridoxic acid	Vitamins	ko00750,ko01100	Positive	989000	1060000	1260000	1140000	2310000	2210000	2390000	2430000	1170000	1240000	1240000	1250000
kz001158	D-Pantothenic Acid	Vitamins	ko00410,ko00770,ko01100,ko01110	Positive	1280000	1420000	1580000	1660000	2490000	2440000	2590000	2670000	2550000	2430000	2610000	2580000
km1405	Nicotinic acid-hexoside	Vitamins	--	Positive	125000	136000	119000	141000	251000	250000	232000	263000	224000	240000	236000	247000
km1008	Vitamin D3	Vitamins	ko00100,ko01100,ko01110	Negative	99600	150000	86900	83700	49000	162000	58900	79500	43700	81100	116000	142000
km0715	L-ascorbate	Vitamins	ko00053,ko00480,ko01100,ko01110	Negative	1730000	2440000	2530000	2950000	4380000	4790000	4390000	4700000	4360000	4000000	4610000	4340000
km0880	Orotic acid	Vitamins	ko00240,ko01100	Positive	975000	705000	849000	1070000	623000	754000	764000	798000	866000	869000	1020000	816000
Note：CK1,2,3,4,are well-watered control samples, DS1,2,3,4 are drought stress treatment samples, DS_R1,2,3,4 are drought–rehydration treatment samples.
