# Supplementary material for: Transcriptomic and metabolomic profiling reveals the drought tolerance mechanism of Illicium difengpi (Schisandraceae)
Source: Front Plant Sci. 2024 Jan 8;14:1284135. doi: 10.3389/fpls.2023.1284135 (PMC10800416; doi:10.3389/fpls.2023.1284135)
Supplement: Supplementary file 2 [file DataSheet_2.zip › Data Sheet 2/Table7.xls]

## Sheet: Sheet1
Kmeans diagram of differential metabolites
Index	Cluster	Compounds	Class	CK1	CK2	CK3	CK4	DS1	DS2	DS3	DS4	DS_R1	DS_R2	DS_R3	DS_R4
kz005188	Cluster 5	Synephrine	Alkaloids	-1.19	-1.09	-0.705	-0.644	1.36	1.45	0.975	1.39	-0.402	-0.566	-0.255	-0.315
kz000028	Cluster 4	Putrescine	Alkaloids	-1.11	-1.51	-1.28	-1.27	0.367	0.683	0.485	-0.0174	0.705	1.17	0.801	0.965
kz000041	Cluster 4	Cadaverine	Alkaloids	-0.605	-0.831	-0.189	-0.18	-0.61	-0.948	-0.718	-0.944	1.85	1.48	0.574	1.12
kz000445	Cluster 3	Spermidine	Alkaloids	-1.36	-0.878	-0.84	-1.11	1.07	0.515	1.29	1.63	0.527	-0.0169	-0.65	-0.181
kz000231	Cluster 3	5-Aminolevulinate	Alkaloids	-0.788	-0.745	-0.981	-0.855	1.24	1.05	1.33	1.67	-0.594	-0.438	-0.377	-0.509
kz004021	Cluster 3	6-Deoxyfagomine	Alkaloids	-0.739	-0.715	-0.654	-0.201	1.43	1.17	1.49	1.22	-0.565	-0.918	-0.631	-0.889
kz001101	Cluster 6	Trigonelline	Alkaloids	0.56	0.597	0.315	0.0507	0.578	0.748	1.14	1.16	-1.36	-1.19	-1.39	-1.21
kz002857	Cluster 6	5-(2-Hydroxypropyl)-hygrine	Alkaloids	1.11	0.898	1.3	1.29	-0.294	0.0548	-0.013	0.229	-1.42	-1.28	-1.01	-0.875
kz004035	Cluster 3	3-Indoleacrylic acid	Alkaloids	-0.771	-0.926	-0.965	-0.51	1.35	1.2	1.67	1.07	-0.537	-0.354	-0.588	-0.638
kz000233	Cluster 3	N,N-Dimethyl-5-methoxytryptamine	Alkaloids	-0.475	-0.387	-0.308	-0.176	1.51	1.03	1.38	1.24	-1.16	-0.946	-0.944	-0.764
kz003562	Cluster 5	4-O-(6'-O-D-Xylopyranosyl)-sitosterol	Alkaloids	-1.11	-1.18	-1.22	-1.24	0.794	1.03	1.64	0.97	0.149	0.0268	-0.014	0.156
kz001119	Cluster 6	10-Formyl-THF	Alkaloids	0.607	1.49	0.387	0.986	0.544	0.109	0.481	0.481	-1.09	-1.27	-1.4	-1.32
kz001120	Cluster 2	Betanin	Alkaloids	0.339	0.751	1.81	1.19	-0.582	-0.924	-0.8	-0.286	-1.77	-0.53	0.339	0.468
kz004762	Cluster 5	2-Hydroxy-5,8,11,14,17-icosapentaenoyloxy]propyl-2-(trimethylammonio)ethyl phosphate	Alkaloids	-1.22	-1.16	-0.838	-0.958	1.63	1.23	1.24	0.83	-0.154	-0.286	-0.166	-0.142
kz004763	Cluster 4	3-Hydroxypropyl palmitate glc-glucosamine	Alkaloids	-0.883	-1.07	-0.688	-0.678	-0.453	-0.525	-0.391	-0.535	1.35	1.53	1.57	0.765
kz002419	Cluster 5	Ergotamine	Alkaloids	-1.07	-0.999	-0.981	-1.24	1.44	1.21	1.3	0.969	-0.0361	-0.218	-0.00814	-0.362
kz004756	Cluster 2	N-Benzylmethylene isomethylamine	Alkaloids	1.71	1.4	1.09	1.15	-0.704	-0.651	-0.516	-0.615	-0.758	-0.686	-0.713	-0.704
kz001205	Cluster 3	Serotonin	Alkaloids	-1.18	-1.01	-0.602	-0.561	1.35	1.38	1.04	1.48	-0.503	-0.558	-0.408	-0.435
kz000277	Cluster 3	3-Indoleacetonitrile	Alkaloids	0.226	-1.49	-0.393	0.68	1.38	1.73	0.0199	0.742	-0.987	-1.11	-0.659	-0.145
kz000283	Cluster 3	Methoxyindoleacetic acid	Alkaloids	-0.617	-0.855	-0.899	-0.715	1.23	1.26	1.48	1.39	-0.617	-0.379	-0.596	-0.682
kz000327	Cluster 3	Trans-4-Hydroxy-L-proline	Amino acids and derivatives	-0.647	-0.9	-0.866	-0.914	1.42	1.11	1.45	1.35	-0.519	-0.614	-0.432	-0.435
kz000329	Cluster 3	L-Isoleucine	Amino acids and derivatives	-0.705	-0.552	-0.694	-0.74	1.09	1.55	1.3	1.41	-0.606	-0.815	-0.848	-0.39
kz000330	Cluster 3	L-Leucine	Amino acids and derivatives	-0.805	-0.847	-0.647	-0.78	1.06	0.973	1.47	1.77	-0.697	-0.588	-0.526	-0.38
kz000403	Cluster 5	Glutathione	Amino acids and derivatives	-1.09	-0.861	-1.16	-1.17	1.17	1.09	0.846	1.7	-0.0611	-0.381	-0.195	0.126
kz000378	Cluster 5	L-Tryptophan	Amino acids and derivatives	-0.737	-0.873	-0.828	-1.05	1.46	1.26	1.55	0.986	-0.465	-0.374	-0.465	-0.465
kz000389	Cluster 4	Val-Leu	Amino acids and derivatives	-1.44	-1.23	-1.5	-1.11	0.706	0.571	0.609	0.416	0.88	0.28	1.07	0.745
kz000021	Cluster 1	L-Glutaminyl-L-valyl-L-valyl-L-cysteine	Amino acids and derivatives	0.16	-0.199	0.00246	-0.106	-0.759	-0.661	-0.808	-0.966	-1.15	1.28	1.28	1.93
kz000408	Cluster 5	Oxidized Glutathione	Amino acids and derivatives	-1.44	-1.17	-0.884	-0.645	1.1	1.59	0.98	1.13	-0.314	-0.252	-0.391	0.295
kz000005	Cluster 5	L-Cysteine	Amino acids and derivatives	-1.02	-1.01	-1.47	-0.183	1.24	1.08	1.7	0.308	-0.146	-0.901	-0.0644	0.472
kz000003	Cluster 3	L-Serine	Amino acids and derivatives	-0.58	-0.703	-0.748	-0.0299	1.59	1.19	1.17	1.22	-0.95	-1.22	-0.422	-0.512
kz000332	Cluster 4	L-AsparticAcid	Amino acids and derivatives	-0.991	-0.887	-0.983	-1.02	-0.29	-0.357	-0.357	-0.274	1.18	1.12	1.19	1.65
kz000331	Cluster 5	L-Asparagine	Amino acids and derivatives	-0.982	-0.93	-1.95	-1.29	0.674	0.991	0.713	0.753	0.435	0.793	0.249	0.547
kz000338	Cluster 2	L-Glutamine	Amino acids and derivatives	1.18	1.21	1.47	1.52	-0.719	-0.787	-0.772	-0.513	-0.743	-0.676	-0.594	-0.57
kz000320	Cluster 6	L-Valine	Amino acids and derivatives	-0.00561	0.398	0.286	0.107	0.936	1.05	1.21	1.03	-1.15	-1.24	-1.33	-1.28
km0233	Cluster 5	5-oxoproline	Amino acids and derivatives	-1.04	-1.08	-1.57	-1.45	0.768	0.487	0.148	1.25	0.476	0.639	0.978	0.405
kz000350	Cluster 4	3-Hydroxy-3-methylpentane-1,5-dioic acid	Amino acids and derivatives	-0.905	-1.13	-0.502	-0.615	-0.518	-0.598	-0.502	-0.518	1.14	1.5	1.13	1.52
km0085	Cluster 5	L-Pipecolic acid	Amino acids and derivatives	-1.18	-1.18	-1.31	-1.54	0.269	0.996	0.93	0.522	0.621	1.11	0.291	0.478
kz000391	Cluster 2	L-(-)-Cystine	Amino acids and derivatives	1.09	0.668	1.47	1.8	-0.879	-0.27	-0.802	-1.16	-0.647	-0.415	-0.715	-0.144
kz000339	Cluster 2	L-(+)-Lysine	Amino acids and derivatives	1.09	1.17	1.7	1.39	-0.614	-0.632	-0.636	-0.671	-0.693	-0.727	-0.775	-0.606
kz000344	Cluster 2	L-Histidine	Amino acids and derivatives	1.12	1.19	1.64	1.33	-0.673	-0.567	-0.398	-0.787	-0.779	-0.407	-1.11	-0.558
kz000011	Cluster 2	N-Acetyl-L-glutamic acid	Amino acids and derivatives	1.51	1.25	1.3	1.31	-0.844	-0.821	-0.468	-0.668	-0.698	-0.767	-0.675	-0.422
kz000334	Cluster 3	L-Tyramine	Amino acids and derivatives	-0.623	-0.607	-0.639	-0.677	1.13	1.38	1.33	1.54	-0.714	-0.712	-0.712	-0.708
kz005396	Cluster 1	Cyclo(Ser-Pro)	Amino acids and derivatives	-0.302	0.0156	0.203	1.18	-1.18	-1.6	-0.936	-0.662	0.837	-0.143	1.56	1.02
kz000371	Cluster 5	Glycylisoleucine	Amino acids and derivatives	-1.35	-0.929	-1.12	-1.06	1.13	1.21	1.23	1.24	-0.141	-0.246	0.203	-0.167
kz000354	Cluster 2	L-Phenylalanine	Amino acids and derivatives	1.34	1.28	1.39	1.37	-0.595	-0.582	-0.555	-0.487	-0.852	-0.798	-0.784	-0.73
kz000366	Cluster 2	L-(-)-Tyrosine	Amino acids and derivatives	1.46	1.2	1.05	1.43	-0.298	-0.298	-0.298	-0.298	-0.98	-0.982	-0.995	-0.998
kz000700	Cluster 5	Cyanidin-3-O-glucoside (Kuromanin)	Anthocyanins	-0.909	-0.877	-0.905	-0.953	1.28	0.944	1.38	1.61	-0.579	-0.398	-0.326	-0.262
kz000698	Cluster 5	Cyanidin-3-O-galactoside	Anthocyanins	-0.732	-1.16	-0.9	-0.768	1.37	1.32	1.14	1.43	-0.419	-0.33	-0.448	-0.509
kz000691	Cluster 5	Peonidin	Anthocyanins	-1.2	-1.19	-1.21	-1.22	0.442	0.688	0.606	0.869	-0.729	1.07	0.885	0.984
kz000695	Cluster 4	Pelargonidin-3-O-glucoside	Anthocyanins	-0.675	-0.403	-0.223	-0.227	-0.774	-1.11	-0.987	-0.734	1.18	1.78	1.18	0.996
kz002203	Cluster 5	petunidin-O-pentoside	Anthocyanins	-0.8	-1.03	-0.818	-0.843	1.32	1.28	0.99	1.66	-0.294	-0.373	-0.599	-0.488
kz000703	Cluster 3	Delphinidin-3-O-glucoside (Mirtillin)	Anthocyanins	-1.05	-0.586	-0.381	-0.855	0.717	0.811	1.92	1.61	-0.689	-0.586	-0.394	-0.518
kz000701	Cluster 4	Peonidin-3-O-glucoside	Anthocyanins	-1.01	-1.07	-1.03	-0.998	-0.184	-0.296	-0.368	-0.0938	1	1.45	1.33	1.28
kz000704	Cluster 3	Cyanidin-O-syringic acid	Anthocyanins	-0.796	-0.854	-0.799	-0.96	1.33	1.32	1.06	1.6	-0.486	-0.569	-0.386	-0.448
kz000724	Cluster 3	Cyanidin-3-O-rutinoside (Keracyanin)	Anthocyanins	-0.626	-0.634	-0.589	-0.64	1.62	1.13	0.83	1.7	-0.802	-0.619	-0.725	-0.645
kz002651	Cluster 3	Peonidin-3-O-rutinoside	Anthocyanins	-0.273	-0.813	0.294	0.0836	1.17	1.17	1.12	1.38	-1.18	-1.06	-1.05	-0.829
kz003678	Cluster 3	Petunidin-3-(6''-p-Coumaroylglucoside)	Anthocyanins	-0.503	-0.346	-0.503	-0.401	1.25	1.4	1.68	0.813	-1.36	-0.694	-0.694	-0.639
kz004418	Cluster 5	Cyanidin-3-O-caffeoylsophoroside	Anthocyanins	-1.21	-0.716	-0.953	-0.802	1.09	0.656	1.7	1.48	-0.435	-0.748	0.0621	-0.122
kz005189	Cluster 2	Naringenin chalcone	Chalcones	1.24	1.27	1.15	1.71	-0.637	-0.562	-0.693	-0.68	-0.715	-0.733	-0.68	-0.665
km1116	Cluster 1	6,7-dihydroxycoumarin 6-O-quinic acid	Coumarins	0.404	0.121	1.14	0.53	-1.15	-1.34	-1.29	-1.42	0.794	0.482	0.657	1.08
km1117	Cluster 1	6,7-dihydroxycoumarin 7-O-quinic acid	Coumarins	0.886	0.953	0.689	0.737	-1.25	-1.32	-1.33	-1.44	0.426	0.584	0.421	0.651
kz001190	Cluster 3	Scopolin	Coumarins	-0.701	-0.168	-0.293	-0.366	1.05	1.33	1.38	1.44	-0.951	-0.722	-0.993	-1
kz003054	Cluster 5	7-Hydroxyeoumarin	Coumarins	-1.11	-1.01	-0.974	-0.82	1.01	1.05	1.02	1.55	-1.19	-0.00128	0.135	0.348
kz000439	Cluster 3	Engeletin	Flavanols	-0.443	-0.531	-0.453	-0.514	1.21	1.34	1.43	1.36	-0.851	-0.851	-0.849	-0.85
kz005046	Cluster 2	Dihydrokaempferol-3-O-β-D-glucoside	Flavanols	1.54	1.52	0.806	1.23	-0.772	-0.222	-0.314	-0.185	-1.15	-0.626	-0.883	-0.938
kz000440	Cluster 3	Astilbin	Flavanols	-0.276	-0.381	-0.365	-0.379	0.894	1.51	1.66	1.08	-0.941	-0.935	-0.933	-0.934
kz000441	Cluster 3	Hesperetin 5-O-glucoside	Flavanols	-0.664	-0.383	-0.507	-0.621	1.61	0.846	1.96	0.668	-0.55	-0.736	-0.882	-0.742
kz000971	Cluster 3	Catechin	Flavanols	-0.656	0.189	0.0352	0.016	1.34	1.06	1.1	1.26	-1.2	-1.26	-0.877	-1
kz000972	Cluster 3	Epicatechin	Flavanols	-0.805	-0.872	-0.615	-0.85	1.7	1.51	1.12	0.939	-0.313	-0.626	-0.548	-0.637
kz000974	Cluster 6	Gallocatechin	Flavanols	0.679	0.367	0.94	0.931	0.564	0.683	0.601	0.583	-1.29	-1.26	-1.44	-1.35
kz000973	Cluster 6	Epigallocatechin	Flavanols	0.556	0.403	0.54	0.323	0.757	0.943	0.87	0.918	-1.3	-1.37	-1.41	-1.23
kz000155	Cluster 5	4'-Hydroxy-5,7-dimethoxyflavanone	Flavanols	-0.796	-1.29	-0.966	-1.16	1.2	1.24	1.26	1.28	-0.206	-0.42	-0.17	0.0262
kz000982	Cluster 2	Epicatechin-epiafzelechin	Flavanols	1.34	1.34	1.57	0.75	-0.197	-0.4	-0.115	-0.222	-1.06	-0.993	-1.01	-1
kz005368	Cluster 6	Bis-8,8'-Catechinylmethane	Flavanols	0.642	0.873	0.00817	0.037	1.18	0.527	0.642	1.02	-1.82	-1.02	-0.727	-1.36
kz005192	Cluster 2	Naringenin	Flavanones	1.08	1.24	1.51	1.54	-0.528	-0.7	-0.641	-0.636	-0.715	-0.758	-0.716	-0.677
kz000422	Cluster 2	Butin	Flavanones	1.23	1.54	1.17	1.45	-0.594	-0.662	-0.672	-0.553	-0.79	-0.722	-0.684	-0.706
kz004664	Cluster 2	5,7,4-trihydroxy-dihydroflavone	Flavanones	1.21	1.28	1.44	1.47	-0.712	-0.627	-0.715	-0.617	-0.699	-0.757	-0.643	-0.63
kz000424	Cluster 1	Eriodictyol	Flavanones	0.946	0.628	0.925	1.12	-1.29	-1.35	-1.34	-1.28	0.332	0.48	0.417	0.417
kz000431	Cluster 2	Eriodictyol 7-O-glucoside	Flavanones	0.998	1.77	1.25	0.905	-0.56	-0.461	-1.02	0.16	-1.03	-0.569	-0.243	-1.21
kz000420	Cluster 4	Pinocembrin(Dihydrochrysin)	Flavanones	-1.4	-1.36	-1.14	-1.27	0.361	0.288	0.306	0.343	0.813	1.01	0.813	1.23
kz005194	Cluster 1	6,7,8,3',4'-Pentamethoxyflavanone	Flavanones	-0.849	0.0132	0.218	0.101	-1.32	-0.548	-1.08	-1.09	1.56	0.832	0.656	1.5
kz005198	Cluster 1	Poncirin(Isosakuranetin-7-neohesperidoside)	Flavanones	1.14	0.62	1.12	0.924	-1.3	-1.3	-1.3	-1.3	0.372	0.331	0.262	0.414
kz000159	Cluster 2	Naringenin 7-O-glucoside (Prunin)	Flavanones	1.49	1.54	1.11	1.21	-0.648	-0.723	-0.648	-0.434	-0.676	-0.816	-0.853	-0.555
km0435	Cluster 2	Afzelechin (3,5,7,4'-Tetrahydroxyflavan)	Flavanones	0.75	1.75	1.31	1.03	-0.91	-0.917	-1.13	-1.11	-0.578	0.0702	-0.0457	-0.227
km1293	Cluster 3	Hesperetin O-malonylhexoside	Flavanones	-0.703	-0.702	-0.733	-0.714	1.39	1.23	1.29	1.49	-0.657	-0.645	-0.66	-0.59
kz000781	Cluster 5	Tricetin	Flavones	-1.54	-1.12	-1.33	-0.946	1.55	0.458	0.361	1.03	0.458	0.611	-0.091	0.554
km1057	Cluster 5	Tricin	Flavones	-1.06	-1.13	-1.04	-1.07	1.29	1.22	1.29	1.17	-0.0475	-0.199	-0.187	-0.241
kz000792	Cluster 1	Apigenin 5-O-glucoside	Flavones	0.616	0.218	0.569	0.674	-1.41	-1.25	-1.36	-1.24	0.653	0.449	1.12	0.967
kz000121	Cluster 1	Chrysin 5-O-glucoside (Toringin)	Flavones	0.111	0.0743	-0.0562	0.257	-0.854	-0.8	-0.869	-0.822	-1.33	1.71	1.09	1.49
kz000790	Cluster 2	Apigenin 4-O-rhamnoside	Flavones	0.976	1.11	1.16	1.16	-1.28	-1.25	-1.21	-1.16	0.224	0.0416	0.0201	0.224
kz005054	Cluster 3	Chrysin-7-glucoside	Flavones	-0.54	-0.46	-0.8	-0.746	1.37	1.1	1.17	1.33	-1.71	-0.294	-0.168	-0.24
kz002673	Cluster 6	Eriodictyol-O-glucoside	Flavones	1.36	1.14	0.756	1.16	0.0669	-0.0613	0.227	0.179	-1.24	-1.22	-1.19	-1.17
kz000800	Cluster 3	Chrysoeriol-5-O-hexoside	Flavones	-0.724	-0.911	-1.05	-0.562	1.52	1.14	1.65	0.946	-0.434	-0.493	-0.503	-0.572
kz002978	Cluster 2	Pratensein 7-O-glucopyranoside	Flavones	0.702	1.24	1.25	1.85	-0.863	-1.1	-0.657	-0.846	-0.657	-0.624	-0.294	0.0103
kz000127	Cluster 2	Selgin 5-O-hexoside	Flavones	2.16	0.479	1.09	0.927	-0.934	-0.907	-0.94	-0.903	-0.442	-0.582	0.266	-0.216
kz002982	Cluster 3	6-methoxykaempferol-3-O-glucoside	Flavones	-0.264	-0.529	-0.646	-0.296	0.777	2.03	1.28	0.782	-1.49	-0.556	-0.525	-0.57
kz005082	Cluster 3	Isorhamnetin-3-O-β-D-glucopyranoside	Flavones	-0.625	-0.708	-0.648	-0.689	1.29	1.29	1.34	1.43	-1.04	-0.593	-0.534	-0.525
kz000806	Cluster 5	Tricin 5-O-Glucoside	Flavones	-0.776	-0.94	-0.905	-1.14	1.58	0.913	1.85	0.497	-0.284	-0.473	-0.332	0.0155
kz002356	Cluster 5	Tricin-7-O-glucopyranoside	Flavones	-1.08	-1.08	-0.942	-1.05	1.1	0.675	1.86	0.936	-0.423	0.339	-0.592	0.253
kz001910	Cluster 3	Formononetin-malonylglucoside	Flavones	-0.409	-0.648	-0.488	-0.376	1.24	1.26	1.23	1.51	-1.34	-0.642	-0.736	-0.6
kz000135	Cluster 2	Selgin O-malonylhexoside	Flavones	0.769	1.79	1.07	1.49	-0.682	-0.73	-0.85	-0.68	-1.12	-0.286	-0.331	-0.438
kz000820	Cluster 6	Apigenin O-hexosyl-O-pentoside	Flavones	0.956	1.17	1.05	1.12	0.0078	0.31	0.168	0.168	-1.49	-1.19	-1.23	-1.04
kz005225	Cluster 1	Luteolin 7-O-neohesperidoside(Lonicerin)	Flavones	-0.528	0.898	0.871	0.806	-0.777	-1.36	-1.38	-1.3	0.125	0.852	0.631	1.16
kz000831	Cluster 2	Diosmin	Flavones	0.891	1.08	1.08	1.78	-0.715	-0.844	-0.884	-0.821	-1.38	-0.238	-0.109	0.147
kz005226	Cluster 2	Neodiosmin (Diosmetin-7-O-Neohesperidoside)	Flavones	0.784	0.877	1.1	1.82	-0.954	-1.01	-0.923	-0.902	-1.19	-0.0331	0.174	0.246
kz000830	Cluster 1	Chrysoeriol-7-O-rutinoside	Flavones	0.29	1.34	0.587	1.56	-1.01	-1.21	-1.31	-1.26	-0.211	0.462	0.384	0.384
kz002588	Cluster 2	Chrysoeriol-di-O-glucoside	Flavones	0.745	1.45	1.15	1.31	-1.3	-0.858	-1.18	-1	-0.138	-0.555	0.00511	0.373
kz004778	Cluster 3	Tamarixetin 3-O-rutinoside	Flavones	-0.343	-1.09	-0.294	-0.883	1.56	0.784	0.637	1.94	-0.302	-0.94	-0.343	-0.719
kz003688	Cluster 6	Apigenin-7-O-(2''-O-p-Coumarylglucoside)	Flavones	1.24	0.557	0.695	0.95	-0.182	0.732	0.375	0.288	-2.24	-0.742	-0.84	-0.833
kz000119	Cluster 6	Velutin	Flavones	1.3	1.32	1.4	0.797	-0.105	-0.189	-0.136	0.0313	-1.12	-1.1	-1.1	-1.1
kz005211	Cluster 6	5,7,8,4'-Tetramethoxyflavone	Flavones	2.14	0.79	-0.921	-1.33	0.0162	0.14	0.233	1.3	-0.572	-0.587	-0.742	-0.463
kz001903	Cluster 5	Apigenin 8-C-α-L-Arabinopyranoside	Flavones	-0.832	-0.865	-1.54	-0.988	1.02	0.889	1.18	1.65	-0.477	-0.109	0.184	-0.113
kz002980	Cluster 2	Apigenin-7-O-(6'-O-acetyl)-β-D-glucoside	Flavones	1.33	1.33	1.24	1.33	-0.43	-0.389	-0.436	-0.478	-1.33	-0.794	-0.756	-0.624
km1509	Cluster 2	Tricin 5-O-rutinoside	Flavones	1.07	1.17	1.22	1.36	-1.12	-1.13	-1.1	-1.17	-0.118	-0.0731	-0.0731	-0.0563
kz002210	Cluster 3	Azaleatin (5-O-Methylquercetin)	Flavones	-0.393	-0.442	-0.453	-0.363	0.952	1.48	1.52	1.27	-1.15	-0.87	-0.845	-0.704
kz000870	Cluster 6	Tamarixetin (3,3',5,7-Tetrahydroxy-4'-Methoxyflavone)	Flavones	1.07	0.681	0.854	0.594	0.768	0.464	0.594	0.247	-1.03	-1.48	-1.47	-1.29
kz000832	Cluster 3	Luteolin-6,8-di-C-glucoside	Flavonoid carbonoside	-0.596	-0.624	-0.816	-0.555	1.24	1.27	0.939	1.82	-0.391	-0.966	-0.665	-0.651
kz002597	Cluster 3	Kaempferol-C-glucoside-C-glucoside	Flavonoid carbonoside	-0.462	-0.661	-0.531	-0.393	1.11	1.54	0.905	1.7	-0.771	-0.925	-0.764	-0.75
kz002596	Cluster 6	Kaempferol-C-glucoside-O-glucoside	Flavonoid carbonoside	0.708	1.54	0.909	1.43	-0.0341	0.0666	-0.179	0.104	-1.14	-1.22	-1.21	-0.971
kz000855	Cluster 3	Apigenin 6-C-hexosyl-8-C-hexosyl-O-hexoside	Flavonoid carbonoside	0.994	-0.34	-0.463	0.151	0.856	1.18	0.381	1.48	-0.355	-1.41	-1.2	-1.28
kz001978	Cluster 5	Genistein 8-C-glucoside	Flavonoid carbonoside	-0.594	-0.0501	-1.15	-1.35	1.08	0.465	0.857	2.14	-0.613	0.131	-0.585	-0.327
kz000924	Cluster 5	Apigenin-8-C-Glucoside (Vitexin)	Flavonoid carbonoside	-0.734	-0.854	-1	-0.884	0.734	1.78	0.794	1.42	-0.404	0.554	-0.944	-0.464
kz000925	Cluster 5	Apigenin-6-C-glucoside (Isovitexin)	Flavonoid carbonoside	-0.608	-0.576	-1.37	-1.02	0.284	1.21	1.4	1.69	-0.671	0.475	-0.544	-0.257
kz000928	Cluster 3	Luteolin-8-C-Glucoside (Orientin)	Flavonoid carbonoside	0.104	-0.665	-0.366	-0.0528	0.246	1.59	0.375	2.14	-0.996	-0.909	-1.07	-0.395
km1323	Cluster 3	Luteolin 6-C-glucoside	Flavonoid carbonoside	-0.0334	0.409	0.018	-0.0951	0.604	1.32	1.55	0.871	-1.39	-1.04	-1.3	-0.918
km1387	Cluster 5	Naringenin C-hexoside	Flavonoid carbonoside	-0.874	-1.24	-0.687	-0.85	1.05	0.373	1.58	1.75	-0.765	-0.265	0.125	-0.194
km1214	Cluster 3	Chrysoeriol 8-C-hexoside	Flavonoid carbonoside	-0.547	-0.152	-0.452	0.549	1.25	0.286	1	1.83	-1.56	-0.722	-0.978	-0.503
km0099	Cluster 3	Hesperetin C-hexoside	Flavonoid carbonoside	-0.579	-0.818	-0.863	-0.364	1.21	1.2	1.59	1.34	-0.806	-0.784	-0.591	-0.534
kz000929	Cluster 3	C-Hexosyl-apigenin O-pentoside	Flavonoid carbonoside	-0.754	-0.767	-0.352	-0.287	0.861	1.16	1.47	1.64	-1.16	-0.334	-1.02	-0.46
kz000941	Cluster 4	6-C-Hexosyl-luteolin O-hexoside	Flavonoid carbonoside	-0.926	-0.862	-0.553	-0.648	-0.881	-0.653	-0.487	-0.199	1.36	1.01	1.04	1.8
kz002605	Cluster 6	Iso-8-C-hexosyl-luteolin O-hexoside	Flavonoid carbonoside	0.125	1.66	1.09	1.44	0.358	-0.0574	-0.28	0.0236	-1.08	-1.09	-1.06	-1.13
kz000957	Cluster 6	8-C-Hexosyl-apigenin O-hexosyl-O-hexoside	Flavonoid carbonoside	0.977	0.65	0.719	-0.415	0.461	1.24	0.917	0.358	-1.52	-0.931	-1.2	-1.26
km0602	Cluster 1	Genistein 7-O-Glucoside (Genistin)	Isoflavones	0.742	0.354	0.797	1.06	-1.15	-1.26	-1.32	-1.37	0.282	0.0389	0.542	1.28
kz002182	Cluster 4	Daidzein-4'-glucoside	Isoflavones	-0.771	-0.645	-0.569	-0.181	-0.806	-0.796	-0.544	-0.586	1.7	0.0982	1.58	1.53
kz002196	Cluster 3	2'-Hydoxy,5-methoxy Genistein-O-rhamnosyl-glucoside	Isoflavones	-0.462	-0.469	-0.469	-0.455	1.21	1.27	1.56	1.16	-1.41	-0.609	-0.763	-0.572
km0080	Cluster 4	Biochanin A	Isoflavones	-0.962	-1.16	-0.907	-0.824	-0.454	-0.291	-0.523	-0.0441	1.25	1.36	1.29	1.25
kz001196	Cluster 6	Formononetin 7-O-β-D-glycoside	Isoflavones	1.06	0.78	0.986	0.947	0.0353	0.427	0.376	0.247	-2.08	-0.896	-1.18	-0.697
kz004563	Cluster 2	Kaempferol-O-pentoside	Flavonols	0.924	1.45	1.07	1.25	-1.22	-1.12	-1.35	-0.804	0.204	-0.0748	-0.264	-0.0658
kz005079	Cluster 1	Kaempferol-4'-O-β-D-glucopyranoside	Flavonols	-0.0173	0.106	0.519	0.645	-1.51	-1.1	-1.07	-0.755	-0.459	0.771	1.12	1.75
kz003812	Cluster 2	Isorhamnetin O-malonylglucoside	Flavonols	0.829	1.61	1.09	1.64	-0.905	-0.763	-0.852	-0.76	-0.873	-0.266	-0.462	-0.29
kz004776	Cluster 1	Kaempferol-7-O-neohesperidoside	Flavonols	0.24	0.0515	0.258	0.292	-0.841	-1.48	-1.41	-1.03	1.53	0.189	1.29	0.91
kz003207	Cluster 3	Isorhamnetin-3-O-rutinoside (Narcissin)	Flavonols	-0.398	-0.482	-0.43	-0.43	1.18	1.44	1.55	1.03	-1.33	-0.755	-0.716	-0.658
kz004918	Cluster 3	Rhamnetin-O-glucoside-O-rhamnoside	Flavonols	-0.454	-0.425	-0.432	-0.388	1.19	1.31	1.3	1.42	-1.4	-0.624	-0.815	-0.668
kz003833	Cluster 3	Quercetin-O-pentosyl-O-rhamnoside-O-glucoside	Flavonols	-0.749	-0.524	-0.611	-0.582	1.49	1.3	0.734	1.73	-0.755	-0.614	-0.781	-0.649
kz000864	Cluster 1	Kaempferol	Flavonols	0.81	0.402	0.912	0.326	-1.49	-1.25	-1.32	-1.24	0.938	0.555	0.555	0.81
kz000866	Cluster 3	Quercetin	Flavonols	-0.283	-0.503	-0.283	-0.552	1.26	1.26	1.41	1.33	-0.832	-0.966	-0.966	-0.881
km0814	Cluster 3	Morin	Flavonols	-0.245	-0.543	-0.306	-0.441	1.21	1.4	1.28	1.35	-0.862	-1.04	-1.02	-0.773
km0454	Cluster 3	Aromadedrin (Dihydrokaempferol)	Flavonols	0.0638	-0.12	-0.854	-0.0988	1.4	1.19	1.29	1.08	-0.671	-0.996	-1.11	-1.17
km1311	Cluster 5	Kaempferide	Flavonols	-1.19	-1.12	-1.16	-1.22	0.457	1.04	0.658	0.367	-0.811	1.08	0.798	1.1
kz000867	Cluster 6	Isorhamnetin	Flavonols	1.08	0.603	1.28	0.00907	0.528	0.595	0.503	0.52	-1.02	-1.28	-1.51	-1.31
km1269	Cluster 4	Di-O-methylquercetin	Flavonols	-1.32	-1.32	-1.28	-1.41	0.375	0.513	0.614	0.45	0.804	1.01	0.602	0.955
kz000876	Cluster 2	Juglanin	Flavonols	1.21	1.32	1.11	1.68	-0.733	-0.713	-0.536	-0.829	-0.766	-0.536	-0.851	-0.354
kz000880	Cluster 2	Quercetin-3-O-α-L-arabinopyranoside(guaijaverin)	Flavonols	1.13	1.61	1.25	1.38	-0.579	-0.581	-0.641	-0.546	-0.741	-0.789	-0.781	-0.711
kz002211	Cluster 2	Quercetin 3-O-β-D-xylopyranoside	Flavonols	1.11	1.34	1.13	1.54	-0.422	-0.252	-0.319	-0.206	-1.2	-0.899	-0.913	-0.917
kz003709	Cluster 2	Morin-3-O-α-L-xyloside	Flavonols	1.08	1.36	1.1	1.59	-0.427	-0.235	-0.357	-0.21	-1.18	-0.915	-0.896	-0.909
kz000878	Cluster 4	Kaempferol-3-O-rhamnoside (Afzelin)(Kaempferin)	Flavonols	-1.04	-1.25	-1.16	-1.14	-0.166	0.118	0.107	-0.155	1.19	1.14	1.4	0.96
km0692	Cluster 2	Kaempferol 7-O-rhamnoside	Flavonols	1.37	0.943	1.24	1.18	-1.14	-1.07	-1.07	-1.1	-0.674	0.155	0.0288	0.139
km0228	Cluster 3	Quercetin 3-O-glucoside (Isotrifoliin)	Flavonols	-0.578	-0.504	-0.522	-0.318	0.333	1.44	1.1	2	-0.996	-0.931	-0.15	-0.875
kz000892	Cluster 3	6-Hydroxykaempferol-7-O-glucoside	Flavonols	-0.639	-0.689	-0.706	-0.505	1.5	1.01	1.5	1.35	-0.757	-0.606	-0.698	-0.765
kz000149	Cluster 5	Isorhamnetin O-rhamnoside	Flavonols	-1.43	-1.39	-0.9	-0.755	1.14	0.561	1.14	1.47	-0.426	0.363	-0.229	0.443
km0817	Cluster 3	Myricetin 3-O-rhamnoside (Myricitrin)	Flavonols	-0.653	-0.733	-0.585	-0.619	1.49	1.04	1.22	1.61	-0.662	-0.739	-0.687	-0.684
kz000890	Cluster 3	Quercetin-7-O-Glucoside	Flavonols	-0.347	-0.421	-0.633	-0.77	1.17	1.78	0.44	1.68	-0.676	-0.663	-0.788	-0.78
km0935	Cluster 3	Quercetin 4'-O-glucoside (Spiraeoside)	Flavonols	-0.646	-0.874	-0.924	-0.616	1.32	1.3	1.35	1.42	-0.587	-0.636	-0.537	-0.557
kz000888	Cluster 3	Quercetin-3-O-β-D-Galactoside (Hyperin)	Flavonols	-0.677	-0.696	-0.535	-0.469	1.36	1.1	1.32	1.57	-0.771	-0.961	-0.677	-0.563
kz002214	Cluster 3	isohyperoside	Flavonols	-0.62	-1.05	-0.736	-0.602	1.3	1.18	1.53	1.34	-0.593	-0.584	-0.512	-0.656
km0174	Cluster 5	Myricetin 3-O-galactoside	Flavonols	-1.69	-0.789	-0.208	-0.504	1.14	1.59	0.476	1.5	-0.798	-0.094	-0.504	-0.117
kz003540	Cluster 6	Dihydrokaempferol-7-O-glucoside	Flavonols	1.12	1.16	1.31	1.01	0.0342	-0.101	0.154	0.0492	-1.16	-1.26	-1.15	-1.17
kz002828	Cluster 3	Isorhamnetin-3-O-rhamnoside	Flavonols	-0.281	-0.395	-0.353	-0.251	1.26	1.29	1.36	1.25	-1.31	-0.763	-0.916	-0.89
kz003838	Cluster 3	8-methoxykaempferol-7-O-rhamnoside	Flavonols	-0.525	-0.665	-0.454	-0.43	1.33	1.11	1.46	1.45	-0.761	-0.776	-0.889	-0.842
kz001587	Cluster 2	Tamarixin	Flavonols	1.21	1.48	1.5	0.96	-0.938	-0.976	-0.936	-0.955	-0.239	-0.41	-0.557	-0.14
kz000147	Cluster 3	Methylquercetin O-hexoside	Flavonols	-0.42	-0.45	-0.557	-0.677	1.05	0.522	1.91	1.53	-1.23	-0.635	-0.476	-0.57
kz002829	Cluster 3	Isorhamnetin-7-O-glucoside	Flavonols	-0.666	-0.652	-0.662	-0.713	1.23	1.45	1.29	1.41	-1	-0.55	-0.522	-0.606
kz005088	Cluster 3	Tricetin?4'-methyl?ether-3'-O-β-D-glucoside	Flavonols	-0.682	-0.658	-0.701	-0.757	1.39	1.4	1.3	1.29	-0.989	-0.559	-0.498	-0.526
km0687	Cluster 1	Kaempferol 3-O-robinobioside (Biorobin)	Flavonols	0.247	0.422	1.13	1.35	-1.39	-1.3	-1.3	-1.12	0.413	0.574	0.269	0.713
kz000905	Cluster 1	Kaempferol-3-O-rutinoside(Nicotiflorin)	Flavonols	0.419	-0.397	-0.1	0.137	-1.38	-1.29	-0.932	-1.01	1.28	1.07	1.18	1.01
kz000910	Cluster 3	Quercetin-3-O-neohesperidoside	Flavonols	-0.703	-0.585	-0.385	-0.727	1.53	1.29	1.16	1.39	-0.696	-0.7	-0.757	-0.815
kz000909	Cluster 3	Quercetin-3-O-rutinoside (Rutin)	Flavonols	-0.79	-0.658	-0.407	-0.545	1.38	0.904	1.13	1.84	-0.684	-0.671	-0.589	-0.909
kz000911	Cluster 3	Quercetin-7-O-rutinoside	Flavonols	-0.489	-0.685	-0.489	-0.815	1.37	1.1	1.45	1.45	-0.731	-0.652	-0.719	-0.789
kz000908	Cluster 3	Quercetin-3-O-robinobioside	Flavonols	-1.21	-0.643	-0.882	-0.0131	1.28	1.31	0.698	1.68	-0.424	-0.595	-0.164	-1.05
kz000915	Cluster 3	6-Hydroxykaempferol-7,6-O-Diglucoside	Flavonols	-0.639	-0.733	-0.687	-0.703	1.17	1.33	1.45	1.45	-0.602	-0.69	-0.667	-0.677
km0175	Cluster 3	Myricetin 3-O-rutinoside	Flavonols	-0.662	-0.7	-0.728	-0.719	1.18	1.45	1.33	1.45	-0.686	-0.584	-0.65	-0.672
kz002790	Cluster 3	Gossypetin-rutinoside	Flavonols	0.0472	0.179	-0.295	-0.15	0.996	1.56	0.97	1.14	-1.02	-1.05	-1.51	-0.875
kz000913	Cluster 2	Isorhamnetin-3-O-neohesperidoside	Flavonols	1.85	1.19	0.933	1.07	-0.969	-0.973	-0.962	-0.976	-0.457	-0.224	-0.18	-0.3
kz000904	Cluster 1	Tiliroside	Flavonols	1.13	0.593	1.25	0.861	-1.29	-1.29	-1.29	-1.29	0.414	0.235	0.25	0.414
kz003572	Cluster 1	Biondnoid I	Flavonols	1.18	0.75	1.12	0.826	-1.22	-1.22	-1.22	-1.17	-0.624	0.462	0.462	0.659
kz003209	Cluster 6	Kaempferol-3-O-neohesperidoside-7-glucoside	Flavonols	0.829	1.71	0.369	0.522	0.61	0.391	0.277	0.0355	-1.59	-1.36	-1.35	-0.443
kz000920	Cluster 5	Quercetin-O-rutinoside-hexose	Flavonols	-0.668	-0.985	-1.13	-0.834	1.46	1.41	0.784	1.49	-0.509	-0.325	-0.467	-0.225
kz002797	Cluster 3	Gossypetin glu-rha-rha	Flavonols	-0.598	-0.646	-0.72	-0.554	1.11	1.31	1.69	1.25	-0.735	-0.69	-0.667	-0.753
km0547	Cluster 3	Dihydroquercetin (Taxifolin)	Flavonols	-0.497	-0.512	-0.46	-0.523	0.995	1.43	1.66	1.22	-0.827	-0.827	-0.827	-0.827
kz000874	Cluster 3	Laricitrin	Flavonols	0.348	0.426	-0.235	-0.897	0.757	1.13	1.59	0.952	-1.03	-1.09	-1.42	-0.527
kz002604	Cluster 2	Kaempferol-3-O-(6''-acetyl)-glucoside	Flavonols	1.44	0.847	1.59	1.44	-0.67	-0.829	-0.71	-0.541	-0.706	-0.624	-0.706	-0.533
kz004435	Cluster 2	Kaempferol-O-malonylglucoside	Flavonols	1.22	1.43	1.13	1.15	-0.987	-0.693	-0.837	-0.917	-0.889	-0.483	-0.716	0.599
kz002995	Cluster 2	Quercetin-7-O-(6'-O-malonyl)-β-D-glucoside	Flavonols	0.721	1.29	1.02	1.64	-0.558	-0.168	-1.06	-0.403	-1.74	0.0499	-0.162	-0.63
kz003711	Cluster 2	Quercetin 3-(2''-Galloyl-Alpha-L-Arabinopyranoside)	Flavonols	1.06	1.21	1.29	1.41	-0.235	-0.173	-0.135	-0.11	-1.11	-1.1	-1.04	-1.07
kz005059	Cluster 2	Isorhamnetin-O-glucuronate-O-rhamnoside	Flavonols	1.02	1.68	0.707	1.31	-1.1	-1.14	-1.11	-1.05	-0.0489	-0.0625	0.0248	-0.234
kz001223	Cluster 2	α-Linolenic Acid	Free fatty acids	1.26	1.71	1.62	-0.486	0.00309	0.00309	-0.0563	-0.375	-0.635	-0.976	-0.961	-1.1
kz001230	Cluster 2	9-HOTrE	Free fatty acids	1.34	1.21	1.28	1.56	-0.625	-0.576	-0.643	-0.596	-0.733	-0.738	-0.744	-0.736
kz001237	Cluster 4	12,13-EODE	Free fatty acids	-1.16	-1.22	-1.05	-1.11	-0.129	0.0126	-0.151	0.0224	1.28	1.35	1.13	1.03
kz000089	Cluster 3	13-HPODE	Free fatty acids	-0.723	-0.593	-0.374	-0.979	1.41	1.36	1.44	1.13	-0.551	-0.689	-0.819	-0.616
kz002895	Cluster 5	Methyl 7,10-hexadecadienoate	Free fatty acids	-1.23	-1.3	-0.824	-1.15	1.24	1.09	1.24	1.21	-0.0062	-0.0955	-0.155	-0.036
kz001252	Cluster 6	9,12,13-Trihyroxy-10,15-octadecadienoic acid	Free fatty acids	0.366	0.664	0.492	0.556	0.724	0.963	0.61	0.963	-1.33	-1.33	-1.33	-1.33
kz001246	Cluster 3	9,10-Dihydroxy-12-octadecenoic acid	Free fatty acids	-0.63	-0.704	-0.656	-0.664	1.36	1.28	1.34	1.43	-0.684	-0.673	-0.71	-0.691
kz001254	Cluster 4	9,10,13-Trihyroxy-11-octadecadienoic acid	Free fatty acids	-1.34	-1.28	-1.25	-1.33	0.153	0.553	0.521	0.337	1.06	1.09	0.531	0.953
kz000091	Cluster 3	8,15-DiHETE	Free fatty acids	-0.663	-0.663	-0.663	-0.663	1.27	1.25	1.86	0.928	-0.663	-0.663	-0.663	-0.663
km1365	Cluster 2	MAG (18:4) isomer1	Glycerol ester	1.54	1.04	1.38	1.41	-0.567	-0.701	-0.604	-0.701	-0.701	-0.701	-0.701	-0.701
kz000626	Cluster 2	MAG(18:4)isomer1	Glycerol ester	1.38	1.29	1.56	1.16	-0.677	-0.707	-0.667	-0.65	-0.811	-0.573	-0.699	-0.604
km1362	Cluster 1	MAG (18:3) isomer2	Glycerol ester	1.22	0.634	0.766	0.423	-1.82	-0.925	-1.27	-1.14	0.872	0.423	0.449	0.37
km1360	Cluster 5	MAG (18:3) isomer1	Glycerol ester	-0.793	-1.82	-0.793	-1.16	0.616	0.898	1.24	1.52	0.278	-0.00399	0.0524	-0.0322
km1359	Cluster 1	MAG (18:2) isomer1	Glycerol ester	0.703	1.34	0.799	-0.124	-0.589	-1.1	-1.28	-1.01	1.79	0.13	-0.787	0.13
kz000629	Cluster 4	MAG(18:1)isomer2	Glycerol ester	-1.26	-1.27	-1.19	-1.34	0.257	0.399	0.176	0.121	1.21	1.01	0.818	1.08
kz000630	Cluster 4	MAG(18:1)isomer1	Glycerol ester	-1.28	-1.31	-1.36	-1.1	0.146	0.453	0.199	0.199	1.28	1.09	0.928	0.769
km1260	Cluster 4	DGMG (18:2) isomer1	Glycerol ester	-1.09	-1.19	-0.997	-1.1	0.279	-0.281	-0.378	-0.0869	1.37	1.12	1.15	1.2
km1373	Cluster 4	MGMG (18:2) isomer2	Glycerol ester	-0.902	-0.902	-0.814	-0.841	-0.389	-0.396	-0.481	-0.385	1.85	0.857	1.57	0.838
kz002219	Cluster 4	Epipinoresinol	Lignans	-0.384	-0.0396	-0.622	-0.384	-0.658	-1.17	-1.06	-0.717	1.49	1.4	0.626	1.52
kz000992	Cluster 1	Pinoresinol	Lignans	0.0186	0.0631	-0.0483	-0.316	-1.24	-1.21	-1.13	-0.884	1.24	1.37	0.787	1.34
kz002685	Cluster 4	Matairesinol	Lignans	-0.409	-0.627	-0.673	-0.468	-0.673	-0.721	-0.871	-0.874	1.33	0.981	1.62	1.38
kz000994	Cluster 4	Medioresinol	Lignans	-1.24	-1.4	-1.39	-1.1	0.6	0.546	0.203	0.6	0.275	1.18	0.438	1.29
kz005374	Cluster 3	Isolariciresinol-9'-O-β-D-xylopyranoside	Lignans	-0.155	0.0508	-0.146	-0.3	0.739	1.36	1.46	1.3	-1.08	-1.08	-1.08	-1.08
kz000997	Cluster 4	Terpineol monO-glucoside	Lignans	-1.35	-1.3	-1.32	-1.36	0.526	0.34	0.492	0.475	0.881	0.848	0.898	0.865
kz000996	Cluster 3	Aviculin [(+)-isolariciresinol-9'-rhamnopyranoside]	Lignans	-0.177	-0.407	-0.372	-0.494	1.27	1.06	1.37	1.51	-0.932	-0.939	-0.97	-0.916
kz003849	Cluster 3	dihydrodehydrodiconiferyl alcohol 4-O-β-D-glucopyranosides	Lignans	-0.437	-0.393	-0.578	-0.561	1.29	1.52	1.23	1.28	-0.772	-0.819	-0.882	-0.892
kz005375	Cluster 3	Isolariciresinol 9'-O-Glucoside	Lignans	-0.32	-0.513	-0.588	-0.51	1.55	1.46	1.19	1.1	-0.771	-0.879	-0.879	-0.843
kz004702	Cluster 6	(+)-Isolariciresinol-9-O-β-D-glucopyranoside	Lignans	0.285	0.264	0.285	0.0014	1.04	1.1	0.768	1.21	-1.7	-1.08	-1.11	-1.07
kz003850	Cluster 3	(-)-secoisolariciresinol 4-O-β-D-giucopyranoside	Lignans	-0.3	-0.165	-0.317	-0.329	1.56	1.1	1.31	1.15	-0.969	-1.02	-1.03	-0.983
kz005370	Cluster 5	(+)-Isolariciresinol	Lignans	-1.19	-1.22	-1.27	-1.31	1.03	1.17	1.06	1.02	0.027	0.358	0.211	0.113
kz004704	Cluster 4	7R,8S-erythro-3′,4,9,9′-tetrahydroxy-3-methoxy-8-O-4′-neolignan-7-O-β-D-glucopyr-anoside,	Lignans	-1.06	-1.04	-1.05	-1.05	-0.198	-0.309	-0.244	-0.0754	1.4	1.2	1.2	1.24
kz005378	Cluster 1	5'-methoxyisolariciresinol-9'-O-β-D-glucopyranoside	Lignans	0.366	1.08	0.595	0.997	-1.21	-1.27	-1.28	-1.52	0.739	0.595	0.366	0.538
km1035	Cluster 5	LysoPC 14:0	LPC	-1.11	-0.886	-0.708	-1.02	1.41	1.33	1.38	1.07	-0.529	-0.0785	-0.431	-0.422
kz001055	Cluster 5	LysoPC 14:0(2n isomer)	LPC	-1.04	-0.645	-0.837	-1.04	1.15	1.47	1.32	1.32	-0.474	-0.41	-0.388	-0.431
kz001056	Cluster 5	LysoPC 15:1	LPC	-1.31	-1.2	-0.485	-0.907	1.39	0.85	1.12	1.17	-1.18	0.322	0.0756	0.142
kz001057	Cluster 3	LysoPC 15:0	LPC	-0.876	-0.903	-0.769	-0.772	1.33	1.39	1.51	1.09	-0.379	-0.67	-0.56	-0.393
kz001060	Cluster 3	LysoPC 16:0	LPC	-0.702	-0.741	-0.451	-0.61	1.45	1.49	1.24	1.2	-0.656	-0.734	-0.709	-0.777
kz001059	Cluster 3	LysoPC 16:0(2n isomer)	LPC	-0.666	-0.677	-0.435	-0.627	1.12	1.48	1.48	1.3	-0.709	-0.73	-0.802	-0.727
kz001063	Cluster 3	LysoPC 18:3	LPC	-0.979	-0.709	-0.438	-0.652	1.67	1.21	1.07	1.37	-0.566	-0.666	-0.68	-0.637
kz001062	Cluster 3	LysoPC 18:3(2n isomer)	LPC	-1.01	-0.753	-0.242	-0.833	1.45	1.28	1.03	1.53	-0.55	-0.597	-0.728	-0.575
kz004549	Cluster 5	LysoPC 18:2(isomer)	LPC	-0.632	-1.16	-0.519	-1.02	1.78	0.381	1.42	1.39	-0.334	-0.342	-0.479	-0.479
kz004753	Cluster 3	LysoPC 18:2	LPC	-1.01	-0.834	-0.541	-0.932	1.41	1.21	1.48	1.22	-0.443	-0.487	-0.508	-0.563
kz002374	Cluster 5	LysoPC 18:1(2n isomer)	LPC	-1.26	-1.26	-1.14	-1.2	1.01	1.1	1.16	1.21	0.137	0.0323	0.0935	0.111
kz004754	Cluster 5	LysoPC 18:1	LPC	-1.16	-1.19	-0.994	-1.07	1.34	1.26	1.07	1.22	-0.002	-0.258	-0.098	-0.13
kz001065	Cluster 3	LysoPC 18:0(2n isomer)	LPC	-0.27	-0.412	-0.378	-0.115	1.19	1.43	1.42	1.07	-1.09	-0.737	-1.08	-1.03
kz001064	Cluster 3	LysoPC 18:0	LPC	-0.212	-0.493	0.192	-0.472	2.43	1.04	0.389	0.578	-0.858	-0.811	-0.843	-0.937
kz000223	Cluster 3	LysoPC 20:2(2n isomer)	LPC	-0.309	-0.48	-0.159	-0.245	1.28	1.49	1.26	1.11	-0.894	-1.15	-0.933	-0.969
kz000224	Cluster 3	LysoPC 20:2	LPC	-0.445	-0.529	-0.316	-0.273	0.952	1.7	1.15	1.38	-0.877	-1.04	-0.929	-0.776
kz004755	Cluster 3	LysoPC 16:1	LPC	-0.584	-0.535	-0.328	-0.609	1.25	1.47	1.11	1.49	-0.833	-0.791	-0.907	-0.742
kz002373	Cluster 3	LysoPC 17:0(2n isomer)	LPC	-0.0175	-0.799	-0.132	0.0587	1.68	1.11	1.13	0.954	-0.665	-1.03	-1.24	-1.05
kz002380	Cluster 3	LysoPC 20:3	LPC	-0.356	-0.248	0.0262	-0.229	1.22	1.52	1.2	1.06	-1.04	-0.984	-1.07	-1.09
km0788	Cluster 3	LysoPC 20:1 (2n isomer)	LPC	-0.63	-0.753	-0.544	-0.719	0.955	0.656	1.39	2.06	-0.734	-0.218	-0.799	-0.673
kz001066	Cluster 3	LysoPE 14:0	LPE	-0.862	-0.759	-0.547	-0.987	1.32	1.26	0.905	1.56	-1.32	-0.195	-0.143	-0.224
kz002386	Cluster 3	LysoPE 14:0(2n isomer)	LPE	-0.673	-0.712	-0.882	-0.959	1.23	1.23	1.28	1.22	-1.45	0.0458	-0.302	-0.0315
kz002392	Cluster 3	LysoPE 16:1(2n isomer)	LPE	-1.05	-0.426	-0.696	-1	1.61	1.53	0.925	1.11	-0.119	-0.524	-0.61	-0.746
kz002393	Cluster 3	LysoPE 16:1	LPE	-1.38	-0.365	-0.335	-0.896	1.1	1.1	1.51	1.41	-0.576	-0.592	-0.154	-0.821
kz001068	Cluster 5	LysoPE 16:0	LPE	-0.89	-0.904	-0.839	-0.926	1.35	1.45	1.38	1.11	-0.395	-0.484	-0.402	-0.455
kz001067	Cluster 5	LysoPE 16:0(2n isomer)	LPE	-0.946	-0.919	-0.842	-0.862	1.35	1.28	1.53	1.12	-0.443	-0.466	-0.355	-0.451
kz002399	Cluster 3	LysoPE 18:3	LPE	-0.718	-0.726	-0.545	-0.644	1.51	1.32	1.26	1.31	-0.706	-0.709	-0.63	-0.722
kz002398	Cluster 3	LysoPE 18:3(2n isomer)	LPE	-0.699	-0.746	-0.577	-0.62	1.22	1.25	1.35	1.57	-0.736	-0.706	-0.65	-0.657
kz001069	Cluster 5	LysoPE 18:2(2n isomer)	LPE	-1.15	-1.13	-1	-1.09	0.992	1.44	1.44	1.01	-0.167	-0.134	-0.134	-0.0696
kz001070	Cluster 3	LysoPE 18:2	LPE	-0.905	-0.888	-0.693	-0.862	1.39	1.34	1.28	1.34	-0.431	-0.541	-0.507	-0.524
kz001072	Cluster 5	LysoPE 18:1	LPE	-1.11	-1.04	-0.991	-1.06	1.16	1.34	1.22	1.32	-0.219	-0.232	-0.119	-0.273
kz001071	Cluster 5	LysoPE 18:1(2n isomer)	LPE	-1.09	-1.02	-0.929	-1.06	1.33	1.27	1.39	1.1	-0.283	-0.33	-0.15	-0.23
kz001073	Cluster 5	LysoPE 18:0(2n isomer)	LPE	-0.996	-0.898	-1.03	-0.821	1.1	1.4	1.51	1.08	-0.817	-0.429	-0.0625	-0.038
kz000227	Cluster 3	LysoPE 18:0	LPE	-0.52	-0.641	-0.475	-0.538	0.997	1.3	1.58	1.46	-0.87	-0.828	-0.725	-0.734
kz002406	Cluster 3	LysoPE 20:2	LPE	-0.728	-0.841	-0.423	-0.519	1.13	1.59	1.28	1.36	-0.702	-0.807	-0.685	-0.65
kz002404	Cluster 3	LysoPE 20:3	LPE	-0.57	-0.505	-0.488	-0.574	1.58	1.36	1.4	0.976	-0.933	-0.596	-0.92	-0.73
kz000661	Cluster 4	Deoxyguanosine	Nucleotides and derivatives	-1.34	-1.29	-1.29	-1.3	0.265	0.291	0.357	0.488	0.883	0.896	1.04	1
km1151	Cluster 1	Adenosine 3'-monophosphate	Nucleotides and derivatives	0.877	0.51	1.69	0.51	-1.29	-1.39	-0.809	-1.37	0.796	0.183	0.0609	0.224
kz000679	Cluster 1	Adenosine 5'-monophosphate	Nucleotides and derivatives	-0.167	0.916	0.62	0.707	-1.08	-1.41	-1.59	-0.647	1.63	0.571	0.0667	0.387
kz000637	Cluster 6	Adenine	Nucleotides and derivatives	0.521	0.627	-0.303	0.282	0.768	1.14	1.01	0.958	-1.09	-1.39	-1.4	-1.13
kz000658	Cluster 3	Deoxyadenosine	Nucleotides and derivatives	-1.23	-0.816	-0.891	-0.191	1.11	0.969	1.94	1.01	-0.196	-0.474	-0.506	-0.726
kz000654	Cluster 5	Thymidine	Nucleotides and derivatives	-1.6	-1.12	-1.17	-1.23	0.959	0.0705	0.976	1.07	0.355	0.746	0.249	0.704
kz000668	Cluster 6	5'-Deoxy-5'-(methylthio)adenosine	Nucleotides and derivatives	0.787	0.664	0.705	1.56	-0.276	0.256	0.256	0.91	-1.37	-1.16	-1.1	-1.23
kz000111	Cluster 6	N2-methylguanosine	Nucleotides and derivatives	-0.289	0.504	1.16	1.2	-0.0798	0.493	1.65	-0.773	-1.37	-0.454	-1.29	-0.751
kz000671	Cluster 5	2-(Dimethylamino)guanosine	Nucleotides and derivatives	-0.851	-0.537	-0.631	-1.5	1.25	1.51	1.14	0.893	-0.207	0.437	-0.867	-0.647
kz000114	Cluster 3	Succinyladenosine	Nucleotides and derivatives	-0.706	-0.68	-0.599	-0.439	1.2	1.6	1.03	1.52	-0.736	-0.797	-0.706	-0.68
km1152	Cluster 3	Adenosine O-ribose	Nucleotides and derivatives	-0.804	-0.371	-0.677	-1.1	0.901	1.31	1.68	1.31	-0.38	-0.838	-0.744	-0.286
kz000684	Cluster 3	Uridine 5'-diphospho-D-glucose	Nucleotides and derivatives	-0.94	-0.746	-0.839	-0.584	1.84	0.746	0.937	1.61	-0.565	-0.281	-0.55	-0.629
kz000113	Cluster 5	Isopentenyladenine-7-N-glucoside	Nucleotides and derivatives	-0.88	-1.03	-1.07	-0.83	1.11	1.49	0.987	1.51	0.0882	-0.331	-0.591	-0.441
kz000103	Cluster 6	1-methylguanidine	Nucleotides and derivatives	1.11	0.813	1.22	0.0996	-0.221	0.154	-0.221	1.31	-0.147	-1.36	-1.58	-1.18
kz000642	Cluster 6	Guanine	Nucleotides and derivatives	1.06	0.953	1.22	1.11	0.22	-0.529	0.387	0.0314	-1.85	-0.977	-0.686	-0.95
kz000107	Cluster 2	6-Methylmercaptopurine	Nucleotides and derivatives	1.27	1.31	1.21	1.56	-0.608	-0.548	-0.43	-0.558	-0.855	-0.766	-0.835	-0.756
kz000640	Cluster 6	1-Methyladenine	Nucleotides and derivatives	0.397	0.783	0.372	0.542	0.252	0.711	1.22	0.904	-1.56	-1.44	-1.25	-0.932
kz000644	Cluster 2	7-Methylguanine	Nucleotides and derivatives	0.872	1.57	1.42	1.48	-0.668	-0.668	-0.668	-0.668	-0.668	-0.668	-0.668	-0.668
kz005408	Cluster 3	5-aminoimidazole ribonucleotide	Nucleotides and derivatives	-0.761	-0.78	-0.713	-0.743	1.18	1.48	1.67	0.988	-0.695	-0.568	-0.537	-0.531
kz000652	Cluster 4	Deoxycytidine	Nucleotides and derivatives	-1.54	-1.58	-1.22	-0.899	0.471	0.439	0.631	0.401	0.727	0.631	0.759	1.17
kz000682	Cluster 5	Uridine 5'-diphosphate	Nucleotides and derivatives	-0.764	-1.13	-0.974	-0.769	0.674	0.848	1.48	1.67	-1.16	-0.0525	-0.109	0.285
kz001276	Cluster 5	Succinic acid	Organic acids	-1.3	-1.34	-1.08	-1.18	1.12	1.06	1.04	1.17	0.175	0.066	0.0162	0.242
kz001275	Cluster 5	Methylmalonic acid	Organic acids	-1.33	-1.31	-1.12	-1.21	1.25	1.17	0.838	1.04	0.198	0.124	0.128	0.22
kz002807	Cluster 4	Dimethylmalonic acid	Organic acids	-0.497	-0.533	-0.47	-0.246	-1	-0.864	-0.767	-0.879	1.26	1.5	1.02	1.48
kz001285	Cluster 4	2-Methylsuccinic acid	Organic acids	-0.486	-0.686	-0.331	-0.347	-0.975	-0.81	-0.779	-0.887	1.17	1.34	1.37	1.43
kz001294	Cluster 4	Adipic Acid	Organic acids	-1.19	-1.22	-0.802	-0.873	0.622	-0.019	-0.553	-0.624	1.08	1.23	0.871	1.48
kz001295	Cluster 4	2-Methylglutaric acid	Organic acids	-0.729	-1.08	-0.656	-0.94	0.0364	-0.904	-1.02	0.437	1.02	1.35	1.13	1.35
kz001319	Cluster 4	D-Galacturonic acid(Gal A)	Organic acids	-1.11	-0.596	-1.28	-0.814	-0.544	-0.141	0.00593	-0.288	0.58	1.31	1.95	0.94
km1419	Cluster 2	o-Anisic acid	Organic acids	1.05	1.14	1.53	1.63	-0.669	-0.669	-0.669	-0.669	-0.669	-0.669	-0.669	-0.669
kz000304	Cluster 3	Jasmonic acid	Organic acids	-0.643	-0.632	-0.661	-0.625	1.44	1.29	1.29	1.39	-0.731	-0.691	-0.716	-0.709
kz001310	Cluster 1	Phosphoenolpyruvic acid	Organic acids	-0.0284	-0.418	0.31	0.405	-0.982	-1.05	-1.22	-1.37	0.949	1.22	0.682	1.51
kz000311	Cluster 5	Malonic acid	Organic acids	-1.31	-1.15	-1.31	-1.37	0.347	1	1.24	1.03	0.17	0.493	0.377	0.481
kz000290	Cluster 5	Aminomalonic acid	Organic acids	-1.21	-1.3	-1.17	-1.18	0.891	1.24	0.937	1.33	0.33	0.0544	-0.0373	0.123
kz000284	Cluster 5	3-Hydroxypropanoic acid	Organic acids	-1.33	-1.34	-1.27	-1.38	0.349	0.767	0.884	1.05	0.683	0.533	0.399	0.65
kz001288	Cluster 5	L-(-)-Malic acid	Organic acids	-1.25	-1.11	-0.981	-0.965	1.04	1.09	1.61	1.16	-0.0602	-0.226	-0.276	-0.0353
kz001278	Cluster 3	3-Hydroxy-3-methyl butyric acid	Organic acids	-0.756	-0.816	-0.6	-0.63	0.887	1.3	1.44	1.69	-0.505	-0.791	-0.635	-0.577
kz001291	Cluster 6	Trans,trans-Muconic acid	Organic acids	0.575	0.839	0.674	1.37	0.229	0.279	-0.117	1.12	-1.35	-1.34	-0.99	-1.29
kz001317	Cluster 4	Citric Acid	Organic acids	-1.43	-1.49	-1.22	-1.13	0.387	0.441	0.578	0.715	0.988	0.934	0.359	0.879
kz004909	Cluster 5	2-hydroxy-3-phenylpropanoic acid	Organic acids	-1.07	-1.14	-1.1	-1.08	1	1.22	1.36	1.33	-0.194	-0.12	-0.149	-0.0491
kz002217	Cluster 6	Rhododendrol	Others	0.947	0.868	0.711	1.67	0.144	0.16	0.427	-0.114	-1.16	-1.31	-1.13	-1.21
kz004201	Cluster 3	E-6,7-Dihydroxydihydroligustilide	Others	-0.393	-0.171	0.339	-0.249	0.417	1.84	1.07	0.926	-1.87	-0.981	-0.158	-0.772
kz004013	Cluster 4	Solatuberenol A	Others	-0.718	-0.636	-0.673	-0.668	-0.68	-0.681	-0.651	-0.678	1.53	1.16	1.19	1.51
kz001033	Cluster 4	Vomifoliol	Others	-1.31	-1.31	-1.31	-1.31	0.356	0.381	0.518	0.266	0.802	0.917	1.03	0.975
kz000207	Cluster 3	Cannabiscitrin	Others	-0.874	-0.944	-0.313	-0.759	0.178	2.12	1.18	1.06	-0.903	-0.292	-0.797	0.354
kz000179	Cluster 3	4-Nitrophenol	Others	-0.806	-0.828	-0.676	-0.64	1.21	1.86	1.02	1.19	-0.633	-0.38	-0.66	-0.657
kz003858	Cluster 5	Pyrogallol	Others	-1.04	-1.31	-1.26	-1.3	0.51	1.46	1.41	0.51	0.15	0.202	0.253	0.407
kz003545	Cluster 5	Gallacetophenone	Others	-1.3	-1.23	-0.775	-1.18	0.638	1.32	1.28	1.39	0.237	-0.112	-0.112	-0.164
kz003001	Cluster 5	2,6-Dimethoxy-1,4-benzoquinone	Others	-1.6	-1.01	-1.06	-0.953	0.854	0.784	1.59	1.08	-0.409	0.17	0.24	0.31
kz002367	Cluster 1	Methyl dioxindole-3-acetate	Others	-1.05	-0.177	0.321	0.11	-0.899	-1.19	-1.21	-0.254	1.3	0.538	0.594	1.91
kz003669	Cluster 3	Cis-Jasmone	Others	-0.763	-0.767	-0.74	-0.736	1.34	1.32	1.35	1.39	-0.627	-0.624	-0.552	-0.594
kz001036	Cluster 4	(R)-Pantetheine	Others	-1.14	-0.96	-0.827	-1.02	0.284	-0.727	-0.0935	0.706	0.656	2.04	1.16	-0.0879
kz004190	Cluster 3	Butylphthalide	Others	-0.772	-0.772	-0.772	-0.772	1.66	1.21	1.35	1.09	-0.772	-0.772	-0.375	-0.289
kz004196	Cluster 2	Senkyunolide F	Others	1.37	1.15	1.4	1.49	-0.675	-0.675	-0.675	-0.675	-0.675	-0.675	-0.675	-0.675
kz004191	Cluster 4	Senkyunolide A	Others	-1.04	-1.21	-0.865	-0.993	0.197	0.502	0.245	0.0526	-0.897	1.64	1.05	1.32
kz004198	Cluster 3	Senkyunolide K	Others	0.0834	-0.00528	-0.0686	-0.0391	1.41	1.07	1.01	1.18	-1.31	-1.09	-1.15	-1.09
kz003309	Cluster 3	5,7-Dyhydroxy-1(3H)-isobenzofuran-one-O-glucoside	Others	-0.589	-0.257	-0.584	-0.524	1.72	1.04	1.24	1.25	-1.06	-0.911	-0.584	-0.742
kz001710	Cluster 5	Stilbostemin B	Others	-1.4	-1.16	-1.48	-1.3	0.91	0.68	0.553	0.689	0.298	0.629	0.723	0.859
kz003003	Cluster 5	Elemol	Others	-0.705	-1.17	-1.14	-1.23	1.17	1.24	1.3	1.24	-0.391	-0.178	-0.0775	-0.0663
kz002223	Cluster 1	Eucommia	Others	0.03	0.0162	0.57	0.113	-1.47	-1.19	-1.12	-1.12	0.889	1.4	1.14	0.736
kz002007	Cluster 1	Doitungbiphenyl A	Others	0.292	1	0.657	0.475	-1.19	-1.27	-1.22	-1.51	0.657	0.44	0.353	1.31
kz004174	Cluster 2	Benzyl-O-β-D-glucopyranose-β-D-xyranoside	Others	0.431	1.68	1.83	0.977	-0.829	-0.638	-0.8	-0.947	-0.453	-0.837	-0.0627	-0.357
kz001040	Cluster 3	Sugiol	Others	-0.676	-0.676	-0.676	-0.676	1.27	1.38	1.47	1.28	-0.676	-0.676	-0.676	-0.676
kz004789	Cluster 2	Dihydrocharcone-4`-O-β-Dglucopyranoside	Others	1.01	1.26	1.43	1.59	-0.909	-0.865	-0.853	-0.833	-0.494	-0.47	-0.514	-0.342
kz004226	Cluster 1	Prim-O-glucosylcimifugin	Others	-0.326	0.214	0.765	-0.0816	-1.12	-1.57	-0.989	-1.06	0.989	0.846	1.22	1.11
kz003589	Cluster 4	seco-coccinic acid F	Others	-0.796	-0.794	-0.739	-0.748	-0.209	-0.466	-0.729	-0.602	0.446	1.74	1.6	1.29
kz003599	Cluster 4	kadcoccilactone H	Others	-0.734	-0.735	-0.727	-0.751	-0.587	-0.621	-0.644	-0.607	1.32	1.35	1.41	1.33
km0555	Cluster 4	Dl-Glyceraldehyde3-phosphate	Others	-1.27	-0.657	-0.595	-0.306	-0.781	-0.471	-0.698	-0.471	1.36	1.43	1.4	1.05
kz001352	Cluster 6	2,3,5,4'-Tetrahydroxy-stilbene-2-O-D-glucopyranoside	Others	0.949	0.318	0.587	0.529	0.681	0.599	0.517	1.1	-1.46	-1.08	-1.46	-1.28
kz001349	Cluster 4	Pterostilbene	Others	-1.29	-0.987	-1.02	-1.12	-0.0474	-0.222	-0.135	-0.0474	1.22	1.29	0.951	1.4
kz000988	Cluster 3	Choline alfoscerate	PC	-0.592	-0.615	-0.615	-0.499	1.63	1.12	1.18	1.43	-0.75	-0.709	-0.787	-0.788
km1485	Cluster 2	Syringic acid O-glucoside	Phenolic acids	1.34	1.15	1.5	1.12	-0.223	-0.342	-0.257	-0.248	-1.04	-1.03	-1	-0.97
kz000500	Cluster 3	Riboprine	Phenolic acids	-0.58	-0.483	-0.827	-0.566	1.65	1.25	1.26	1.19	-0.821	-0.782	-0.782	-0.503
kz000502	Cluster 5	Coniferaldehyde	Phenolic acids	-0.91	-0.865	-0.507	-1.05	1.17	0.447	1.85	0.644	-1.48	-0.197	0.383	0.518
kz000051	Cluster 4	4-Methoxycinnamic acid	Phenolic acids	-0.658	-1.24	-0.666	-0.933	-0.364	-0.637	-0.288	-0.383	1.51	1.56	1.18	0.915
kz000499	Cluster 4	Trans-4-Hydroxycinnamic Acid Methyl Ester	Phenolic acids	-0.85	-1.02	-0.589	-0.974	-0.453	-0.503	-0.49	-0.378	1.23	1.42	1.02	1.58
kz000053	Cluster 1	Isoferulic Acid	Phenolic acids	-0.791	0.732	0.203	-1.04	-0.364	-1.37	-0.807	-0.83	1.7	1.19	0.918	0.468
kz000492	Cluster 3	Isoeugenol	Phenolic acids	-0.72	-0.641	-0.616	-0.672	1.55	1.29	1.06	1.48	-0.67	-0.637	-0.681	-0.741
kz000493	Cluster 3	Eugenol	Phenolic acids	-0.682	-0.834	-0.648	-0.614	1.03	1.45	1.32	1.56	-0.619	-0.571	-0.692	-0.705
kz001590	Cluster 5	1-(4-Methoxyphenyl)-1-propanol	Phenolic acids	-0.444	-1.5	-0.755	-0.617	2.13	0.855	0.589	1.2	-0.396	-0.359	-0.266	-0.436
kz000542	Cluster 2	1-O-Galloyl-β-D-glucose	Phenolic acids	1.15	1.28	1.52	1.31	-0.974	-0.732	-0.839	-1.03	-0.517	-0.383	-0.275	-0.517
kz002556	Cluster 4	4-O-glucosyl-4-hydroxybenzoic acid	Phenolic acids	-0.912	-0.812	-0.701	-0.734	-0.433	-0.656	-0.545	-0.534	1.52	1.13	1.57	1.11
kz000546	Cluster 1	1-O-p-Coumaroyl quinic acid	Phenolic acids	0.256	0.269	0.651	0.549	-1.51	-1.26	-1.21	-1.27	1.04	0.651	1.04	0.778
kz000548	Cluster 1	Trans-3-O-p-coumaric quinic acid	Phenolic acids	1.08	0.887	1.22	0.994	-1.24	-1.2	-1.27	-1.24	0.463	-0.241	0.182	0.361
kz000544	Cluster 2	3-O-p-Coumaroyl quinic acid	Phenolic acids	1.38	1.08	1.47	1.13	-1.02	-0.766	-0.941	-1.14	-0.0786	-0.159	-0.779	-0.173
kz000553	Cluster 1	Neochlorogenic acid(5-O-Caffeoylquinic acid)	Phenolic acids	0.371	0.29	0.339	0.274	-1.26	-1.31	-1.29	-1.3	0.795	0.909	0.941	1.25
kz000063	Cluster 1	Homovanilloyl quinic acid	Phenolic acids	-0.143	-0.494	-0.351	-0.335	-1.1	-0.925	-1.05	-0.781	1.34	1.32	1.24	1.28
kz000559	Cluster 4	3-O-Feruloyl quinic acid	Phenolic acids	-0.411	-0.462	-0.392	-0.432	-0.891	-0.899	-0.903	-0.907	1.2	1.35	1.4	1.35
kz002552	Cluster 4	Sinapic acid-glycoside	Phenolic acids	-0.816	-0.573	-0.919	-1.47	0.259	-0.591	-0.0397	-0.676	1.08	1.68	0.989	1.07
kz002551	Cluster 1	Isosinapic acid-hexoside	Phenolic acids	-0.271	-0.216	0.476	0.0297	-1.33	-1.14	-1.04	-1.07	1.03	0.911	1.36	1.27
kz000590	Cluster 4	3,4-Dicaffeoylquinic acid	Phenolic acids	-1.34	-1.12	-1.3	-1.29	0.17	0.314	0.314	0.495	0.3	1.18	1	1.28
kz000589	Cluster 5	Isochlorogenic acid A	Phenolic acids	-1.23	-1.35	-1.42	-1.36	0.467	0.739	0.89	0.535	0.815	0.625	0.451	0.837
kz000484	Cluster 5	Vanillin	Phenolic acids	-1.35	-1.06	-1.14	-1.06	1.33	0.613	1.22	0.916	-0.414	0.285	-0.262	0.924
kz000050	Cluster 6	Homogentisic acid	Phenolic acids	0.6	0.627	0.607	0.826	0.68	0.561	0.826	0.667	-1.34	-1.45	-1.24	-1.36
kz000076	Cluster 6	3,4-Dihydroxybenzeneacetic acid	Phenolic acids	0.489	0.393	0.462	0.235	0.95	0.765	0.82	1.1	-1	-1.52	-1.23	-1.46
kz000503	Cluster 6	Methyleugenol	Phenolic acids	0.355	0.575	0.309	0.891	0.358	0.747	0.919	0.977	-1.92	-1.19	-0.892	-1.13
kz001825	Cluster 1	p-coumaroylmalic acid	Phenolic acids	-0.477	-0.386	-0.667	0.149	-1.07	-0.748	-1.3	-0.522	1.17	1.02	1.63	1.2
kz000057	Cluster 1	Caftaric acid	Phenolic acids	-0.268	0.0691	-0.423	-0.0665	-0.934	-1.05	-1.32	-0.891	0.921	1.11	1.23	1.62
kz002650	Cluster 3	1-O-(3,4-dihydroxy-5-methoxy-benzoyl)-β-D-glucoside	Phenolic acids	-1.02	-0.668	-0.868	-0.815	1.36	1.34	1.36	1.24	-0.711	-0.499	-0.536	-0.186
kz002431	Cluster 1	Salidroside	Phenolic acids	0.184	0.261	0.894	0.772	-1.17	-1.11	-1.73	-1.14	0.551	0.52	0.841	1.14
kz002647	Cluster 3	2-Acetyl-3-hydroxyphenyl-1-O-β-D-glucoside	Phenolic acids	-0.837	-0.765	-0.638	-0.56	1.35	0.846	1.22	1.85	-0.683	-0.521	-0.604	-0.658
kz003946	Cluster 1	Dihydrocaffeoylglucose	Phenolic acids	0.515	0.206	0.628	0.103	-1.25	-1.25	-1.25	-1.25	1.72	0.531	0.628	0.66
kz000059	Cluster 2	3-O-p-Coumaroylshikimic acid	Phenolic acids	1.32	1.69	0.852	1.19	-1.12	-0.621	-1.13	-0.979	-0.256	-0.215	-0.256	-0.468
kz000539	Cluster 4	3-Hydroxy-4-isopropylbenzylalcohol 3-glucoside	Phenolic acids	-1.22	-1.43	-1.01	-1.46	1.19	0.22	0.365	0.511	0.64	1.04	0.188	0.963
kz003795	Cluster 2	Agrimonolide	Phenolic acids	1.24	1.23	1.56	0.797	-0.187	-0.11	-0.121	-0.0318	-1.12	-1.11	-1.08	-1.08
kz003099	Cluster 5	Di-O-Glucose-quinic acid	Phenolic acids	-0.968	-0.88	-0.871	-0.985	1.05	1.7	1.1	1.34	-0.388	-0.317	-0.388	-0.396
kz001864	Cluster 6	vnilloylcaffeoyltartaric acid	Phenolic acids	0.6	0.519	0.446	0.45	0.557	0.779	0.835	1.13	-1.33	-1.41	-1.29	-1.28
kz000071	Cluster 4	p-Coumaroyl quinic acid O-glucuronic acid	Phenolic acids	-0.115	-0.896	-0.0285	-0.375	-0.687	-0.687	-1.28	-0.887	0.622	1.36	1.53	1.45
kz000584	Cluster 1	5-O-p-Coumaroyl quinic acid O-hexoside	Phenolic acids	0.29	-0.0375	0.274	0.322	-1.27	-1.29	-1.23	-1.24	0.858	1.06	1.17	1.09
kz001451	Cluster 3	6'-O-feruloylsucrose	Phenolic acids	-0.76	-0.0619	-0.106	-0.433	1.72	1.26	1.5	0.102	-0.998	-0.344	-0.418	-1.46
kz000598	Cluster 1	3-Hydroxy-5-Methylphenol-1-Oxy-β-D-(6'-O-Digalloyl)Glucose	Phenolic acids	0.249	0.402	0.142	0.641	-1.37	-0.994	-1.37	-1.37	1.37	0.81	0.936	0.553
kz002581	Cluster 1	4-O-(6′-O-glucosylcaffeoylglucosylferuloyl)-4-hydroxybenzyl alcohol	Phenolic acids	0.86	0.446	-0.0649	0.519	-1.39	-1.29	-1.11	-1.37	0.884	0.775	0.58	1.16
kz000466	Cluster 1	4-Hydroxybenzaldehyde	Phenolic acids	-0.678	0.512	-0.209	-0.915	-1.13	-0.292	-0.748	-1.31	1.34	1.26	1.09	1.08
kz000471	Cluster 3	Cinnamaldehyde	Phenolic acids	-0.735	-0.737	-0.721	-0.709	1.33	1.24	1.38	1.45	-0.631	-0.622	-0.626	-0.622
kz002553	Cluster 5	trans-Cinnamic acid	Phenolic acids	-0.924	-0.935	-0.892	-0.823	1.34	1.2	1.42	1.34	-0.523	-0.398	-0.38	-0.424
km1427	Cluster 4	O-Feruloyl quinic acid	Phenolic acids	-0.703	-0.851	-0.783	-0.843	-0.573	-0.573	-0.626	-0.414	1.44	1.29	1.44	1.19
km1432	Cluster 1	O-p-Coumaroyl quinacyl quinic acid O-hexoside	Phenolic acids	0.6	0.818	1.2	1.33	-1.09	-1.05	-1.23	-1.29	0.828	0.21	-0.665	0.343
kz000199	Cluster 4	Quinic acid O-di-glucuronic acid	Phenolic acids	-0.138	-0.637	-0.315	-0.511	-0.82	-1.02	-0.928	-0.839	1.56	1.41	1.15	1.1
km1300	Cluster 5	Hydroxy-methoxycinnamate	Phenolic acids	-1.11	-1.27	-0.926	-1.55	1.71	0.555	0.44	0.995	0.393	0.0463	0.208	0.509
kz003714	Cluster 4	6-O-Galloyl-β-D-glucose	Phenolic acids	-1.18	-1.1	-0.829	-1.68	1.14	0.123	-0.0813	-0.0473	1.18	1.11	0.769	0.599
kz003498	Cluster 2	2-O-Galloyl-β-D-glucose	Phenolic acids	1.12	1.27	1.74	0.952	-1.15	-0.973	-0.825	-0.899	-0.454	-0.306	-0.183	-0.306
km0258	Cluster 5	(+)-cis,trans-Abscisic acid (ABA)	Phytohormones	-1.38	-1.33	-1.34	-1.36	0.762	0.747	0.724	0.716	0.569	0.592	0.569	0.724
kz001332	Cluster 6	Procyanidin B2	Proanthocyanidins	0.902	1.16	0.257	-0.0326	0.902	0.511	0.851	0.577	-1.36	-1.11	-1.5	-1.15
kz001333	Cluster 6	Procyanidin B3	Proanthocyanidins	0.823	0.496	1.19	0.496	0.708	0.0618	0.862	0.563	-1.45	-1.35	-1.35	-1.04
kz002815	Cluster 6	Gallocatechin-gallocatechin-catechin	Proanthocyanidins	1	1.11	0.896	0.896	0.289	0.394	0.17	0.421	-1.18	-1.26	-1.31	-1.43
kz002816	Cluster 2	Gallocatechin-gallocatechin-gallocatechin	Proanthocyanidins	1.3	1.27	1.27	1.47	-0.555	-0.347	-0.514	-0.421	-0.823	-0.906	-0.842	-0.909
kz002490	Cluster 4	"1,4,8-trihydroxynaphthalene-1-O-β-D-[6'-O-(3""-methoxy-5""-hydryoxybenzoyl)]glucopyranoside"	Quinones	-0.441	-1.13	-1.36	-1.83	0.158	0.522	0.442	-0.104	0.721	1.07	1.34	0.603
kz002491	Cluster 4	"1,4,8-trihydroxynaphthalene-1-O-β-D-[6'-O-(3"",4"",5""-trimethylbenzoyl)]glucopyranoside"	Quinones	-0.791	-0.903	-0.866	-0.829	-0.618	-0.394	-0.605	-0.307	1.47	1.15	1.27	1.43
kz001147	Cluster 5	D-(+)-Sucrose	Saccharides and Alcohols	-1.01	-0.674	-1.01	-1.02	1.18	2.19	0.743	0.628	-0.388	-0.248	-0.117	-0.273
kz001145	Cluster 5	D-(+)-TrehaloseAnhydrous	Saccharides and Alcohols	-1.11	-0.735	-1.14	-1.05	0.188	0.984	1.7	1.14	-0.767	0.711	-0.468	0.551
kz001146	Cluster 5	Galactinol	Saccharides and Alcohols	-0.89	-0.821	-0.836	-1.09	0.833	2.25	0.961	0.756	-0.366	-0.251	-0.0839	-0.454
kz001143	Cluster 5	Isomaltulose	Saccharides and Alcohols	-0.811	-0.904	-0.804	-0.806	0.044	1.65	1.12	1.86	-0.798	-0.215	-0.0722	-0.273
kz001144	Cluster 5	Melibiose	Saccharides and Alcohols	-0.668	-0.801	-0.927	-1.02	0.789	1.83	0.662	1.68	-0.604	-0.338	-0.554	-0.0533
kz000255	Cluster 6	Raffinose	Saccharides and Alcohols	1.57	-0.203	0.491	0.93	0.686	-0.383	0.644	0.676	-1.85	-0.399	-1.02	-1.13
kz001151	Cluster 6	Panose	Saccharides and Alcohols	1.04	0.0608	0.183	0.387	0.957	-0.835	-0.408	2.1	-1.44	-0.917	-0.632	-0.489
kz001126	Cluster 2	Ribitol	Saccharides and Alcohols	1.16	1.32	1.32	1.32	-0.997	-0.545	-1.14	-0.813	-0.965	-0.229	0.0674	-0.485
kz001127	Cluster 2	D-Arabitol	Saccharides and Alcohols	0.62	1.45	1.19	1.07	-1.56	-1.09	-0.835	-1.18	0.0742	-0.0712	0.456	-0.126
kz001124	Cluster 2	Xylitol	Saccharides and Alcohols	0.79	1.76	1.13	0.942	-1.57	-1.16	-0.909	-0.455	-0.336	0.238	-0.281	-0.152
kz000249	Cluster 4	D-(+)-Glucono-1,5-lactone	Saccharides and Alcohols	-1.23	-1.02	-0.955	-1.52	0.0138	0.884	0.574	0.0364	0.18	1.81	0.659	0.574
kz001130	Cluster 4	L-Gulonic-γ-lactone	Saccharides and Alcohols	-1.41	-1.41	-0.888	-1.27	0.0578	0.877	0.646	-0.0893	1.34	0.499	0.919	0.73
kz001137	Cluster 4	D-Glucoronic acid	Saccharides and Alcohols	-1.25	-1.12	-1.09	-1.03	0.131	-0.0718	-0.0642	0.206	0.0937	1.35	1.52	1.31
kz001131	Cluster 5	D-Glucose	Saccharides and Alcohols	-1.35	-1.26	-1.25	-1.35	0.993	1.27	0.759	0.291	0.42	0.451	0.679	0.34
kz001132	Cluster 2	Inositol	Saccharides and Alcohols	1.27	1.48	1.34	1.29	-0.429	-0.689	-0.709	-0.593	-0.645	-0.808	-0.749	-0.763
kz001140	Cluster 4	Glucose-1-phosphate	Saccharides and Alcohols	-1.27	-1.21	-1.16	-1.17	0.0502	0.0926	-0.111	0.275	0.967	1.05	1.23	1.26
kz001141	Cluster 4	D-Glucose 6-phosphate	Saccharides and Alcohols	-1.27	-1.25	-1.15	-1.21	0.134	0.0292	0.0729	0.34	0.9	0.738	1.26	1.4
kz001135	Cluster 5	D-Sorbitol	Saccharides and Alcohols	-1.07	-0.999	-1.39	-1.24	1.14	0.686	-0.252	1.59	0.0292	0.185	0.445	0.887
kz001148	Cluster 5	Turanose	Saccharides and Alcohols	-1.24	-0.857	-0.704	-0.365	0.42	0.963	1.14	1.69	0.112	0.689	-0.357	-1.49
kz000256	Cluster 2	D(+)-Melezitose O-rhamnoside	Saccharides and Alcohols	1.51	1.45	1.54	0.683	-0.528	-0.269	-0.402	-0.674	-0.9	-0.905	-0.677	-0.836
kz000246	Cluster 2	Threitol	Saccharides and Alcohols	1.27	0.767	1.21	1.72	-0.98	0.0399	-0.946	-1.19	-0.712	-0.623	-0.121	-0.427
kz001371	Cluster 2	Threonate	Saccharides and Alcohols	0.502	1.28	1.59	1.77	-0.601	-0.474	-0.395	-0.728	-0.712	-0.807	-0.752	-0.672
kz000254	Cluster 2	D-Fructose-1,6-biphosphate	Saccharides and Alcohols	1.61	0.91	1.65	1.08	-1.01	-0.65	-0.679	-0.479	-0.779	-0.654	-0.59	-0.411
kz005413	Cluster 5	1-(sn-Glycero-3-phospho)-1D-myo-inositol	Saccharides and Alcohols	-1.13	-0.992	-1.15	-0.978	1.16	1.5	1.25	1.06	-0.0831	-0.299	-0.0981	-0.248
kz002903	Cluster 5	Costunolide	Terpenoids	-0.931	-0.786	-1.13	-1.21	1.32	1.05	1.33	1.32	-0.374	0.125	-0.251	-0.461
kz003727	Cluster 6	Geniposidic acid	Terpenoids	0.616	1.11	0.549	1.02	0.817	0.171	0.549	0.416	-1.34	-1.37	-1.34	-1.19
kz002218	Cluster 1	Genipin	Terpenoids	-0.237	-0.35	-0.24	-0.399	-1.27	-0.833	-0.897	-0.909	1.15	1.39	1.42	1.18
kz003038	Cluster 1	3-O-(2-O-Acetyl-β-D-glucopyranosyl) oleanolic acid	Terpenoids	0.588	0.175	0.1	0.551	-1.17	-1.14	-1.3	-1.45	1.1	1	0.307	1.25
kz005002	Cluster 6	Gardoside	Terpenoids	0.65	1.02	0.766	0.975	0.72	0.418	0.697	-0.209	-1.77	-1.23	-0.859	-1.18
kz005003	Cluster 5	3,4-Dihydroverbenalin	Terpenoids	-0.878	-0.915	-0.864	-0.878	1.26	1.2	1.33	1.52	-0.438	-0.533	-0.357	-0.438
kz003052	Cluster 2	Reynosin	Terpenoids	0.0792	2.88	0.338	0.738	-0.504	-0.504	-0.504	-0.504	-0.504	-0.504	-0.504	-0.504
kz001159	Cluster 5	Biotin	Vitamins	-1.32	-1.23	-1.17	-1.14	1.07	0.94	0.983	1.4	0.302	0.0419	-0.074	0.187
kz001163	Cluster 3	Riboflavin	Vitamins	-0.353	-0.556	-0.247	-0.282	2.39	1.08	0.602	0.655	-0.861	-0.996	-0.723	-0.709
kz001157	Cluster 4	4-Pyridoxic acid	Vitamins	-0.977	-0.855	-0.511	-0.717	-0.666	-0.545	-0.545	-0.528	1.29	1.12	1.43	1.5
kz001158	Cluster 5	D-Pantothenic Acid	Vitamins	-1.71	-1.45	-1.15	-0.996	0.671	0.447	0.784	0.728	0.559	0.465	0.746	0.896
km1405	Cluster 4	Nicotinic acid-hexoside	Vitamins	-1.42	-1.23	-1.53	-1.14	0.33	0.613	0.542	0.737	0.807	0.79	0.471	1.02
km0715	Cluster 4	L-ascorbate	Vitamins	-1.93	-1.26	-1.17	-0.776	0.561	0.22	0.798	0.542	0.58	0.969	0.589	0.883
Note：CK1,2,3,4,are well-watered control samples, DS1,2,3,4 are drought stress treatment samples, DS_R1,2,3,4 are drought–rehydration treatment samples.
