# Supplementary material for: Transcriptomic and metabolomic profiling reveals the drought tolerance mechanism of Illicium difengpi (Schisandraceae)
Source: Front Plant Sci. 2024 Jan 8;14:1284135. doi: 10.3389/fpls.2023.1284135 (PMC10800416; doi:10.3389/fpls.2023.1284135)
Supplement: Supplementary file 2 [file DataSheet_2.zip › Data Sheet 2/Table8.xls]

## Sheet: Sheet1
DEGs and DEMs mapped to KEGG pathways related to metabolism of other amino acids
KEGG Pathway	Metabolites	Relative Area (normalized)			Gene ID	Gene Code	Gene expression (FRKM normalized)			Nr Annotation	Swiss-Prot Annotation	KEGG Annotation	COG Annotation	Pfam Annotation
		CK	DS	DS_R			CK	DS	DS_R
Alanine, aspartate and glutamate metabolism	L-Asparagine	-1.29	0.78	0.51	g8114_i0	asnB	-1.03	1.2	-0.18	OVA14194.1^Class II glutamine amidotransferase domain^87.65%	Q43011.3^RecName: Full=Asparagine synthetase^83.48%	K01953|asnB, ASNS|http://www.genome.jp/dbget-bin/www_bget?ko:K01953	COG0367|KOG0571^asparagine synthetase^E	PF00733.20^Asparagine synthase
Valine, leucine and isoleucine degradation	L-Leucine	-0.77	1.32	-0.55	g11815_i0	ilvE	1.03	-0.63	-0.4	RWR82906.1^branched-chain-amino-acid aminotransferase 2, chloroplastic-like protein isoform X1^74.93%	K7QHS5.1^RecName: Full=Branched-chain amino acid aminotransferase 2, chloroplastic; Short=HlBCAT2; Flags: Precursor^71.95%	K00826|E2.6.1.42, ilvE|http://www.genome.jp/dbget-bin/www_bget?ko:K00826	COG0115|KOG0975^branched-chain-amino-acid aminotransferase^E	PF01063.18^Amino-transferase class IV
	L-Isoleucine	-0.67	1.34	-0.66
Phenylalanine, tyrosine and tryptophan biosynthesis	L-Tryptophan	-0.87	1.32	-0.44	g13599_i0	trpA	1.11	-0.73	-0.38	XP_010274213.1^PREDICTED: tryptophan synthase alpha chain^75.52%	O22765.2^RecName: Full=Tryptophan synthase alpha chain; AltName: Full=Indole synthase; AltName: Full=Indole-3-glycerol-phosphate lyase^67.83%	K01695|trpA|http://www.genome.jp/dbget-bin/www_bget?ko:K01695	COG0159|KOG4175^tryptophan synthase^E	PF00290.19^Tryptophan synthase alpha chain
					g9790_i0	trpB	1.16	-1.14	-0.02	OVA11114.1^Tryptophan synthase beta subunit-like PLP-dependent enzymes superfamily^86.77%	O50046.1^RecName: Full=Tryptophan synthase beta chain 2, chloroplastic; Flags: Precursor^82.38%	K01696|trpB|http://www.genome.jp/dbget-bin/www_bget?ko:K01696	COG0133|KOG1395^Tryptophan synthase beta-subunit^E	PF00291.24^Pyridoxal-phosphate dependent enzyme
Glycine, serine and threonine metabolism	L-Serine	-0.52	1.29	-0.78	g2861_i	AGXT	0.62	-1.32	0.71	RWR79869.1^serine--glyoxylate aminotransferase^94.06%	Q56YA5.2^RecName: Full=Serine--glyoxylate aminotransferase; AltName: Full=Alanine--glyoxylate aminotransferase; Short=AGT; AltName: Full=Asparagine aminotransferase; AltName: Full=Serine--pyruvate aminotransferase^85.66%	K00830|AGXT|http://www.genome.jp/dbget-bin/www_bget?ko:K00830	COG0075|KOG2862^serine-glyoxylate^E	PF00266.18^Aminotransferase class-V
Note: CK, well-watered treatment; DS, drought stress treatment; DS_R, drought-rehydration treatment.
